# Supplementary material for: Concern noted: a descriptive study of editorial expressions of concern in PubMed and PubMed Central
Source: Res Integr Peer Rev. 2017 May 27;2:10. doi: 10.1186/s41073-017-0030-2 (PMC5526611; doi:10.1186/s41073-017-0030-2)
Supplement: Supplementary file 2 — Results of individual search strategies. (XLSX 37 kb) [file 41073_2017_30_MOESM2_ESM.xlsx]

## Sheet: Data dictionary
Sheet 1: Data dictionary	Description of fields/sheets
Sheet 2: Search summary	Aggregated numbers of search results, screened records, exclusions, and inclusions
Sheets 3-8	Detail search retrieval data
	Excluded PubMed/PMC records and non-PubMed EEoCs are reported in Additional File 3. Available at: https://osf.io/8xbqy/
	Note: PMC = PubMed Central, EEoC = Editorial expression of concern
Field	Description
Source	Short name for source of records (e.g., PubMed, journal title, citation)
Site	URL for site where search was conducted (e.g., journal site or Google)
Search	Search terms input
Limits	Additional limits used, where added via search interface
Retrieved	Number of results returned by search
Screened	Number of records reviewed by at least 1 author
Date	Date of search
Notes	Miscellaneous reviewer notes. In 'Reference searching' sheet, full citation of reference reviewed and the section searched
	Project name and data location
	Concern noted: a descriptive study of editorial expressions of concern in PubMed and PubMed Central. A PubMed Commons post-publication project: https://osf.io/8xbqy/

## Sheet: Search summary
Source	For detail, see sheet:	Retrieved	Screened
Database searches	PubMed and PMC searches	1353	1353
Google Scholar searches	Google Scholar	19762	1517
Journals (including Google site searches)	Journals	1896	687
Publishers (including Google site searches)	Publishers	4947	1356
Retraction Watch	Retraction Watch	129	129
Literature references	Reference searching	34	34
Totals		28121	5076
Total records screened/pre-screened	5076
PubMed/PMC	1353	Screened
Other sources	3723	Pre-screened - PubMed/PMC
Non-duplicate records assessed	1208
Total records excluded	978
Excluded, not EEoC	938
Excluded, EEoC affecting non-PubMed publications	40
Included as EEoCs for PubMed-indexed publications	230
Primary EEoCs	221
Editorial followups counted as EEoCs	9
Number of PubMed-indexed publications affected	300

## Sheet: PubMed PMC searches
Source	Site	Search	Retrieved	Screened	Date last searched	Notes
PubMed	ncbi.nlm.nih.gov/pubmed	(expression*[ti] OR statement*[ti] OR note*[ti] OR notice*[ti]) AND concern*[ti]	713	713	2016-08-22
PubMed	ncbi.nlm.nih.gov/pubmed	(“expression of concern”[all fields] OR “notice of concern”[all fields] OR “note of concern”[all fields] or "statement of concern"[all fields]) NOT (“expression of concern”[ti] OR “notice of concern”[ti] OR “note of concern”[ti] OR "statement of concern"[ti])	40	40	2016-08-22	Search within abstracts and other fields, except for titles
PMC	ncbi.nlm.nih.gov/pmc	(“expression of concern”[all fields] OR “notice of concern”[all fields] OR “note of concern”[all fields] or "statement of concern"[all fields]) OR ((expression*[ti] OR statement*[ti] OR note*[ti] OR notice*[ti]) AND concern*[ti]) OR "expression of concern"[filter] OR "has expression of concern"[filter]	593	593	2016-08-22	Returns potential EEoCs and affected publications (91 were affected publications, 'has expression of concern'[filter])
PMC	ncbi.nlm.nih.gov/pmc	correction[Filter] AND (editor OR editors) AND (express) AND (concern OR concerns) AND (wish OR issue)	7	7	2016-08-22	Full-text search of items labeled as corrections. This search returned 0 results on 2016-12-07, as the results had been reclassified as EEoCs in PMC
Totals			1353	1353

## Sheet: Google Scholar
Source	Site	Search	Limits	Retrieved	Screened	Date searched	Notes
Google Scholar	scholar.google.com	"expression of concern"	exclude citations & patents	14000	760	2016-08-18
Google Scholar	scholar.google.com	"expression of concerns"	exclude citations & patents	1460	150	2016-08-18
Google Scholar	scholar.google.com	"editorial concern"	exclude citations & patents	543	250	2016-08-18
Google Scholar	scholar.google.com	"note of concern"	exclude citations & patents	1290	130	2016-08-18
Google Scholar	scholar.google.com	"notice of concern"	exclude citations & patents	129	127	2016-08-18
Google Scholar	scholar.google.com	"statement of concern"	exclude citations & patents	2340	100	2016-08-18
Totals				19762	1517

## Sheet: Journals
Source	Site	Search	Limits	Retrieved	Screened	Date	Notes
Blood	google.com	"expression of concern" site:bloodjournal.org		325	20	2016-08-18
Blood	bloodjournal.org	"expression of concern"		11	11	2016-08-18
CNS and Neurological Disorders - Drug Targets	google.com	"expression of concern" site:benthamscience.com/journals/cns-and-neurological-disorders-drug-targets/		2	2	2016-11-07
CNS and Neurological Disorders - Drug Targets	benthamscience.com/journals/cns-and-neurological-disorders-drug-targets/	"expression of concern"		1	1	2016-11-07
Drug Delivery and Translational Research	http://link.springer.com/journal/13346	"editorial notice"		1	1	2016-11-07
Drug Delivery and Translational Research	google.com	editorial notice link.springer.com/article/10.1007/s13346		3	3	2016-12-20
Experimental Physiology	physoc.onlinelibrary.wiley.com	"expression of concern"		10	10	2016-08-18	Experimental Physiology & Journal of Physiololgy site searches yield same results
Expert Opinion on Biological Therapy	tandfonline.com/loi/IEBT	"notice of concern"		1	1	2016-11-09
Expert Opinion on Biological Therapy	google.com	"notice of concern" site:tandfonline.com/doi/full/10.1517/14712598		1	1	2016-11-10	Previous DOI prefix for journal
Expert Opinion on Biological Therapy	google.com	"notice of concern" site:tandfonline.com/doi/full/10.1080/14712598		0	0	2016-11-10	Current DOI prefix for journal
Expert Opinion on Therapeutic Targets	tandfonline.com/toc/iett20/	"expression of concern"		1	1	2016-12-22
Expert Opinion on Therapeutic Targets	google.com	"expression of concern" site:tandfonline.com/doi/full/10.1517/14728222.2013.794583		1	1	2016-12-22
Immunology	ncbi.nlm.nih.gov/pmc	"editorial note" and Immunology[journal]		2	2	2016-11-10	Because Wiley's archive only extends to 1995, PMC was searched.
Immunology	onlinelibrary.wiley.com/journal/10.1111/(ISSN)1365-2567	"expression of concern"		0	0	2016-11-08
Immunology	onlinelibrary.wiley.com/journal/10.1111/(ISSN)1365-2567	"editorial note"		0	0	2016-11-08
Immunology	google.com	editorial note site:onlinelibrary.wiley.com/doi/10.1111/imm		8	8	2016-11-10	No results for "editorial note" with quotes
Journal of Biological Chemistry	jbc.org	"expression of concern"		34	34	2016-11-07
Journal of Biological Chemistry	google.com	"expression of concern" site:jbc.org		10	10	2016-11-07
Journal of Clinical Investigation	jci.org	"expression of concern"	article_body:"expression of concern"|article_type:"expression of concern"|title:"expression of concern")	4	4	2016-11-09
Journal of Clinical Investigation	google.com	"expression of concern" site:jci.org		190	30	2016-11-09	Google only had 3 page of results
Journal of Physiology	physoc.onlinelibrary.wiley.com	"expression of concern"		10	10	2016-08-18	Experimental Physiology & Journal of Physiololgy site searches yield same results
Journal of Physiology/other Physiol Soc Journals	google.com	"expression of concern" site:onlinelibrary.wiley.com/doi/10.1113/		69	41	2016-11-10	Google only had 5 pages (with similar omitted results included)
Journal of the American College of Cardiology	google.com	"notice of concern" site: content.jacc.org		25	25	2016-08-18
Journal of the American College of Cardiology	content.onlinejacc.org	"notice of concern"		1	1	2016-08-18
Journal of the American College of Cardiology	content.onlinejacc.org	editors notice concern	all	29	29	2016-08-18
Neurology (& related journals)	neurology.org	"expression of concern"	Title|abstract|keyword	132	132	2016-11-09
Neurology	google.com	"expression of concern" site:neurology.org		190	54	2016-11-07	Google only had 6 pages of results
Nucleic Acids Research	nar.oxfordjournals.org	"expression of concern"		4	4	2016-11-09
Nucleic Acids Research	google.com	"expression of concern" site: nar.oxfordjournals.org		100	52	2016-11-09	Google only had 6 pages (with similar omitted results included)
PeerJ	peerj.com	"expression of concern"		59	59	2016-11-08	Did not surface the EEoC in PeerJ (found in Google site search)
PeerJ	google.com	"expression of concern" site:peerj.com		3	3	2016-11-07
Pharmacological Reviews	pharmrev.aspetjournals.org	notice concern	all	1	1	2016-08-18
Pharmacological Reviews	pharmrev.aspetjournals.org	"notice of concern"		2	2	2016-11-09
Pharmacological Reviews	google.com	editor notice concern site: pharmrev.aspetjournals.org		5	5	2016-08-18
Pharmacological Reviews	google.com	"notice of concern" site: pharmrev.aspetjournals.org		357	50	2016-11-08	Google only had 5 pages of results
Stem Cells	onlinelibrary.wiley.com/journal/10.1002/(ISSN)1549-4918	"expression of scientific concern"		2	2	2016-11-07
Stem Cells	onlinelibrary.wiley.com/journal/10.1002/(ISSN)1549-4918	"expression of concern"		2	2	2016-11-07
Stem Cells	google.com	"expression of concern" site:onlinelibrary.wiley.com/doi/10.1634/stemcells		3	3	2016-11-10	Previous DOI prefix for journal
Stem Cells	google.com	"expression of scientific concern" site:onlinelibrary.wiley.com/doi/10.1002/stem		3	3	2016-11-10	Current DOI prefix for jounal; search for 'expression of concern' yielded no result; in unqouted phrase, 'expression of scientific concern' appeared on first page
The Oncologist	theoncologist.alphamedpress.org	"expression of concern"		4	4	2016-08-18
The Oncologist	google.com	"expression of concern" site: theoncologist.alphamedpress.org/		290	65	2016-11-08	Google only had 7 pages of results
Totals				1896	687

## Sheet: Publishers
Source	Site	Search	Limits	Date	Retrieved	Screened	Notes
Am Chem Society	pubs.acs.org	"expression of concern"		2016-11-07	15	15
Am Chem Society	google.com	"expression of concern" site: pubs.acs.org	(all fields; journals only)	2016-11-07	6	6
Bentham Science	eurekaselect.com	"expression of concern"		2016-11-09	143	143
Cell Press	cellpress.com	"expression of concern"		2016-11-08	320	25
Cell Press	google.com	"expression of concern" site:cellpress.com	all content	2016-11-08	30	30	Google only had 3 pages of results
Oxford Journals	oxfordjournals.org	"expression of concern"	Title|abstract|keyword	2016-09-20	133	133
SagePub	sagepub.com	"expression of concern"	All fields, all Sage content	2016-09-20	340	120
ScienceDirect	sciencedirect.com	"expression of concern"	all fields; journals only	2016-09-19	1128	200
SpringerLink	link.springer.com	"expression of concern"	exact phrase; content type filter, article	2016-09-19	636	120
SpringerLink	link.springer.com	"notice of concern"	exact phrase; content type filter, article	2016-11-08	6	6
Taylor & Francis	tandfonline.com	"expression of concern"		2016-11-08	783	150
Taylor & Francis	tandfonline.com	"notice of concern"		2016-11-08	8	8
Wiley Online Library	onlinelibrary.wiley.com	"expression of concern"	journals only	2016-11-07	1399	400
Totals					4947	1356

## Sheet: Retraction Watch
Source	Site	Search	Limits	Date	Retrieved	Screened	Notes
Retraction Watch	retractionwatch.com	[handsearch]	Posted in 'expression of concern' (http://retractionwatch.com/category/by-reason-for-retraction/expression-of-concern/_	2016-11-01	129	129	117 posts reviewed, generating 129 records for review

## Sheet: Reference searching
Source	Site	Search	Retrieved	Screened	Notes
Noonan & Parrish 2008		[handsearch]	16	16	Noonan BM, Parrish D. Expressions of concern and their uses. Learned Publishing. 2008;21:209-213. (Table 1)
CSE white paper 2012	http://cseditors.wpengine.com/wp-content/uploads/entire_whitepaper.pdf	[handsearch]	4	4	Scott-Lichter D, Editorial Policy Committee, Council of Science Editors (CSE). CSE’s White Paper on Promoting Integrity in Scientific Journal Publications. 2012. (pp. 78-80)
Greineisen & Zhang 2012		[handsearch]	3	3	Grieneisen ML, Zhang M. A comprehensive survey of retracted articles from the scholarly literature. PLoS One. 2012;7:e44118. (Refs 61-63)
Marusic, Katavic, Marusic 2007		[handsearch]	11	11	Marusic A, Katavic V, Marusic M. Role of editors and journals in detecting and preventing scientific misconduct: strengths, weaknesses, opportunities, and threats. Med Law. 2007;26:545-566. (Table 3)
Roig M 2016		[handsearch]	0	0	Roig M. An exploratory content analysis of Expressions of Concern. In: Proceedings of the 4th World Conference on Research Integrity. Research Integrity and Peer Review; 2016;1 Suppl 1:CS04.3. (No specific refs noted)
Totals			34	34
