# Supplementary material for: Concern noted: a descriptive study of editorial expressions of concern in PubMed and PubMed Central
Source: Res Integr Peer Rev. 2017 May 27;2:10. doi: 10.1186/s41073-017-0030-2 (PMC5526611; doi:10.1186/s41073-017-0030-2)
Supplement: Supplementary file 3 — Included and excluded records. (XLSX 123 kb) [file 41073_2017_30_MOESM3_ESM.xlsx]

## Sheet: Summary and data dictionary
Sheet 1: Summary
Sheet 2: Included EEoCs (including selected MEDLINE data fields)
Sheet 3: Affected publications (including selected MEDLINE data fields)
Sheet 4: Excluded - not EEoCs (PMID or PMCID, where available, or link to source webpage)
Sheet 5: Excluded - not affecting PubMed-indexed publications
Note: EEoC = Editorial expression of concern, PMID = PubMed ID, Primary = first EEoC for an affected publication, Followup = additional EEoCs for an affected publication with a primary EEoC, NA = not applicable, CRDT = Date of PubMed record creation, Availability = indicates EEoCs indexed in PubMed/PMC, at the journal only, or unavailable as of December 2016
In Sheets 2 and 3, year (columns L and I respectively) is the earliest year associated with a record (for example, the date of publication at the journal where it precedes the CRDT).
Summary data
Included: primary EEoCs	221
Included: followup EEoCs	9
Total	230
Affected publications	300
Excluded: not EEoCs	938
Excluded: EEoC for publications not indexed in PubMed	40
Total	978
Project name and data location
Concern noted: a descriptive study of editorial expressions of concern in PubMed and PubMed Central. A PubMed Commons post-publication project: https://osf.io/8xbqy/

## Sheet: Included EEoCs
EEoC ID	Duplicate PMID	Type of EEoC	Number of affected publications	Title	MEDLINE Publication Type	PMCID (PubMed Central ID)	Journal	ISSN	DOI	PubMed record date (CRDT)	Year	Availability
7835910	NA	primary	1	Colonic epithelial cell lines as a source of interleukin-8: stimulation by inflammatory cytokines and bacterial lipopolysaccharide	Comment|Journal Article	PMC1414911	Immunology	0019-2805 (Print)|0019-2805 (Linking)	NA	1994-08-01	1994	PubMed
11069612	NA	primary	1	An expression of concern: organization of connections of the basal and accessory basal nuclei in the monkey amygdala	Letter|Retracted Publication	NA	Eur J Neurosci	0953-816X (Print)|0953-816X (Linking)	NA	2000-11-09	2000	PubMed
12761371	NA	primary	1	Expression of concern: Schiffl H, et Al. Daily hemodialysis and the outcome of acute renal failure. N Engl J Med 2002;346:305-10	Comment|Editorial	NA	N Engl J Med	1533-4406 (Electronic)|0028-4793 (Linking)	10.1056/NEJMe030095	2003-05-23	2003	PubMed
15622551	NA	primary	1	Editorial expression of concern	Comment|Editorial	PMC208848	Proc Natl Acad Sci U S A	0027-8424 (Print)|0027-8424 (Linking)	NA	2004-12-29	2003	PubMed
16052018	NA	primary	1	Expression of concern	Comment|Journal Article	PMC1181266	Bmj	1756-1833 (Electronic)|0959-535X (Linking)	10.1136/bmj.331.7511.266	2005-07-30	2005	PubMed
16054927	NA	primary	1	Expression of concern: Indo-Mediterranean Diet Heart Study	Comment|Journal Article	NA	Lancet	1474-547X (Electronic)|0140-6736 (Linking)	10.1016/s0140-6736(05)67006-7	2005-08-02	2005	PubMed
16339408	NA	primary	1	Expression of concern: Bombardier et al., "Comparison of upper gastrointestinal toxicity of rofecoxib and naproxen in patients with rheumatoid arthritis," N Engl J Med 2000;343:1520-8	Comment|Editorial	NA	N Engl J Med	1533-4406 (Electronic)|0028-4793 (Linking)	10.1056/NEJMe058314	2005-12-13	2005	PubMed
16373531	NA	primary	2	Editorial expression of concern	Comment|Letter	NA	Science	1095-9203 (Electronic)|0036-8075 (Linking)	10.1126/science.1124185	2005-12-24	2005	PubMed
16427477	NA	primary	1	Expression of concern: non-steroidal anti-inflammatory drugs and the risk of oral cancer	Comment|Journal Article	NA	Lancet	1474-547X (Electronic)|0140-6736 (Linking)	10.1016/s0140-6736(06)68014-8	2006-01-24	2006	PubMed
16428677	NA	primary	2	Expression of concern: Sudbo J et al. DNA content as a prognostic marker in patients with oral leukoplakia. N Engl J Med 2001;344:1270-8 and Sudbo J et al. the influence of resection and aneuploidy on mortality in oral leukoplakia. N Engl J Med 2004;350:1405-13	Comment|Editorial	NA	N Engl J Med	1533-4406 (Electronic)|0028-4793 (Linking)	10.1056/NEJMe068020	2006-01-24	2006	PubMed
16495386	NA	followup	1	Expression of concern reaffirmed	Comment|Editorial	NA	N Engl J Med	1533-4406 (Electronic)|0028-4793 (Linking)	10.1056/NEJMe068054	2006-02-24	2006	PubMed
16710046	NA	primary	2	Expressions of concern	Comment|Journal Article	NA	J Clin Oncol	1527-7755 (Electronic)|0732-183X (Linking)	10.1200/jco.2006.07.2330	2006-05-20	2006	PubMed
16988092	NA	primary	1	Expression of concern - Sudbo J. Novel management of oral cancer: a paradigm of predictive oncology. Clin Med Res 2004;2:233-242	Comment|Letter	PMC1570490	Clin Med Res	1539-4182 (Print)|1539-4182 (Linking)	NA	2006-09-22	2006	PubMed
17068242	NA	primary	1	Editorial expression of concern	Letter|Comment	NA	Science	1095-9203 (Electronic)|0036-8075 (Linking)	10.1126/science.314.5799.592b	2006-10-28	2006	PubMed
17128813	NA	primary	1	Message from the Editor-in-Chief. Expression of concern due to plagiarism	Comment|Journal Article	NA	Int J Occup Med Environ Health	1232-1087 (Print)|1232-1087 (Linking)	NA	2006-11-30	2006	PubMed
17177760	NA	primary	1	Editorial expression of concern regarding: Kaye AD, Banister RE, Hoover JM, et al. Chronic pain and ultrarapid opioid detoxification. Pain Practice 2005;5(1):33-42	Comment|Editorial|Retracted Publication	NA	Pain Pract	1533-2500 (Electronic)|1530-7085 (Linking)	10.1111/j.1533-2500.2005.05211.x	2006-12-21	2005	PubMed
18316542	NA	primary	1	Editorial expression of concern	Comment|Letter	NA	Science	1095-9203 (Electronic)|0036-8075 (Linking)	10.1126/science.1157223	2008-03-05	2008	PubMed
18407546	NA	primary	5	Publisher's note. Recently, concerns were raised regarding the possible nondisclosure of pertinent financial interests on the part of 2 scientists who were authors on 5 articles concerning lung cancer screening in the journals Cancer and Cancer Cytopathology from 2001 through 2007	Comment|Journal Article	NA	Cancer	0008-543X (Print)|0008-543X (Linking)	10.1002/cncr.23540	2008-04-15	2008	PubMed
18451992	NA	primary	1	Expression of concern	Comment|Journal Article	PMC2350370	J Clin Invest	0021-9738 (Print)|0021-9738 (Linking)	10.1172/jci8707ex1	2008-05-03	2008	PubMed
18456089	NA	primary	1	Expression of concern--autologous myoblasts and fibroblasts versus collagen corrected for treatment of stress urinary incontinence in women: a corrected randomised controlled trial	Comment|Journal Article	NA	Lancet	1474-547X (Electronic)|0140-6736 (Linking)	10.1016/s0140-6736(08)60637-6	2008-05-06	2008	PubMed
18584816	18584815	primary	3	Expression of concern	Comment|Journal Article	PMC2409379	Proc Natl Acad Sci U S A	1091-6490 (Electronic)|0027-8424 (Linking)	NA	2008-06-28	2008	PubMed
18591370	NA	primary	1	Expression of concern--Mavoungou E. Interactions between natural killer cells, cortisol and prolactin in malaria during pregnancy. Clin Med Res 2006;4:33-41	Comment|Letter	PMC2442030	Clin Med Res	1554-6179 (Electronic)|1539-4182 (Linking)	NA	2008-07-02	2008	PubMed
18804008	NA	primary	1	Expression of concern: plagiarism in a case report	Comment|Editorial	NA	Resuscitation	0300-9572 (Print)|0300-9572 (Linking)	10.1016/j.resuscitation.2008.08.003	2008-09-23	2008	PubMed
18850107	NA	primary	1	Expression of concern	Comment|Editorial	NA	Int Arch Occup Environ Health	1432-1246 (Electronic)|0340-0131 (Linking)	10.1007/s00420-008-0360-y	2008-10-14	2008	PubMed
19114639	NA	primary	2	Expression of concern	Comment|Journal Article	NA	Arterioscler Thromb Vasc Biol	1524-4636 (Electronic)|1079-5642 (Linking)	10.1161/01.atv.0000343994.80292.20	2008-12-31	2008	PubMed
19289646	NA	primary	1	Expression of concern. NCX-4016 (NO-aspirin) inhibits lipopolysaccharide-induced tissue factor expression in vivo: role of nitric oxide	Comment|Journal Article	NA	Circulation	1524-4539 (Electronic)|0009-7322 (Linking)	10.1161/circulationaha.109.192170	2009-03-18	2009	PubMed
19389939	NA	primary	5	Editorial expression of concern	Comment|Journal Article	NA	J Pharmacol Exp Ther	1521-0103 (Electronic)|0022-3565 (Linking)	NA	2009-04-25	2009	PubMed
19561271	NA	primary	1	Expression of concern from the editor	Comment|Letter	NA	Radiology	1527-1315 (Electronic)|0033-8419 (Linking)	10.1148/radiol.2521090708|10.1148/radiol.2521092519	2009-06-30	2009	PubMed
19700369	21970031	primary	1	Editors' note concerning a development of database analysis by Smith and Stein (2009)	Editorial	NA	Comput Biol Chem	1476-928X (Electronic)|1476-9271 (Linking)	10.1016/j.compbiolchem.2009.07.015	2009-08-25	2009	PubMed
19738149	NA	followup	1	Expression of concern	Comment|Journal Article	NA	Circulation	1524-4539 (Electronic)|0009-7322 (Linking)	10.1161/circulationaha.109.192638	2009-09-10	2009	PubMed
19797116	NA	primary	1	Expression of concern	Comment|Journal Article	NA	J Clin Oncol	1527-7755 (Electronic)|0732-183X (Linking)	10.1200/jco.2009.25.7006	2009-10-03	2009	PubMed
19965804	NA	primary	1	"Oxidative stress-mediated mitochondrial dysfunction contributes to angiotension II-induced nonalcoholic fatty liver disease in transgenic Ren2 rats". Note of concern	Letter|Published Erratum	PMC2789610	Am J Pathol	1525-2191 (Electronic)|0002-9440 (Linking)	10.2353/ajpath.2009.090921	2009-12-08	2009	PubMed
20019246	NA	primary	1	Editorial expression of concern	Comment|Letter	NA	Science	1095-9203 (Electronic)|0036-8075 (Linking)	10.1126/science.1186078	2009-12-19	2009	PubMed
20226971	NA	primary	1	Expression of concern--Probiotic prophylaxis in predicted severe acute pancreatitis: a randomised, double-blind, placebo-controlled trial	Comment|Journal Article	NA	Lancet	1474-547X (Electronic)|0140-6736 (Linking)	10.1016/s0140-6736(10)60360-1	2010-03-16	2010	PubMed
20376675	NA	primary	1	Editorial expression of concern regarding: Pilger A et al. (2004) No effects of intermittent 50 Hz EMF on cytoplasmic free calcium and on the mitochondrial membrane potential in human diploid fibroblasts, Radiat Environ Biophys 43:203-207	Comment|Editorial|pt	NA	Radiat Environ Biophys	1432-2099 (Electronic)|0301-634X (Linking)	10.1007/s00411-010-0282-4	2010-04-09	2010	PubMed
20388913	NA	primary	1	Editorial expression of concern for Choi et al., Use of combinatorial genetic libraries to humanize N-linked glycosylation in the yeast Pichia pastoris	Comment|Journal Article	PMC2872472	Proc Natl Acad Sci U S A	1091-6490 (Electronic)|0027-8424 (Linking)	10.1073/pnas.1003237107	2010-04-15	2010	PubMed
20667781	NA	primary	1	Expression of concern--validation of gene signatures that predict the response of breast cancer to neoadjuvant chemotherapy: a substudy of the EORTC 10994/BIG 00-01 clinical trial	Comment|Letter	NA	Lancet Oncol	1474-5488 (Electronic)|1470-2045 (Linking)	10.1016/s1470-2045(10)70185-6	2010-07-30	2010	PubMed
20884964	NA	primary	1	Note of concern	Comment|Journal Article	PMC2947308	Am J Pathol	1525-2191 (Electronic)|0002-9440 (Linking)	10.2353/ajpath.2010.100773	2010-10-02	2010	PubMed
20929511	NA	primary	1	Expression of concern	Comment|Editorial	NA	J Sex Med	1743-6109 (Electronic)|1743-6095 (Linking)	10.1111/j.1743-6109.2010.01862.x	2010-10-09	2010	PubMed
21071647	NA	primary	1	Editorial expression of concern	Comment|Letter	NA	Science	1095-9203 (Electronic)|0036-8075 (Linking)	10.1126/science.330.6006.912-b	2010-11-13	2010	PubMed
21090148	NA	primary	1	Expression of concern: Prevention of central venous line-related thrombosis by continuous infusion of low-dose unfractionated heparin, in patients with haemato-oncological disease. A randomized controlled trial	Comment|Journal Article|Randomized Controlled Trial	NA	Thromb Haemost	0340-6245 (Print)|0340-6245 (Linking)	NA	2010-11-25	2010	PubMed
21555357	NA	primary	1	Notice of Concern	Journal article	NA	Faseb J	1530-6860 (Electronic)|0892-6638 (Linking)	10.1096/fj.03-0311fjeNOC	2011-05-11	2011	PubMed
21610137	NA	primary	1	Expression of concern	Comment|Journal Article	PMC3145948	J Physiol	1469-7793 (Electronic)|0022-3751 (Linking)	10.1113/jphysiol.2011.212852	2011-05-26	2011	PubMed
21628391	21719658	primary	1	Editorial Expression of Concern	Journal article	NA	Science	1095-9203 (Electronic)|0036-8075 (Linking)	10.1126/science.1208542	2011-06-02	2011	PubMed
21716090	NA	primary	1	Note of editorial concern	Editorial	NA	Anesthesiology	1528-1175 (Electronic)|0003-3022 (Linking)	10.1097/ALN.0b013e318229b09a	2011-07-01	2011	PubMed
21813501	NA	primary	1	Expression of concern	Comment|Journal Article	NA	Am J Psychiatry	1535-7228 (Electronic)|0002-953X (Linking)	10.1176/appi.ajp.2011.168.8.857	2011-08-05	2011	PubMed
21887865	NA	primary	1	Expression of concern	Comment|Journal Article	NA	Bioessays	1521-1878 (Electronic)|0265-9247 (Linking)	NA	2011-09-03	2011	PubMed
21968394	22021836	primary	1	Editorial Expression of Concern	Journal article	NA	Science	1095-9203 (Electronic)|0036-8075 (Linking)	10.1126/science.1214735	2011-10-05	2011	PubMed
21971344	NA	primary	1	The significance of ileo-colonic lymphoid nodular hyperplasia in children with autistic spectrum disorder: expression of concern	Comment|Journal Article	NA	Eur J Gastroenterol Hepatol	1473-5687 (Electronic)|0954-691X (Linking)	10.1097/MEG.0b013e328349d184	2011-10-06	2011	PubMed
22045832	NA	primary	1	Editorial expression of concern	Comment|Letter	NA	Science	1095-9203 (Electronic)|0036-8075 (Linking)	10.1126/science.1216027	2011-11-03	2011	PubMed
22131084	NA	primary	3	Expression of concern	Comment|Editorial	NA	Thromb Haemost	0340-6245 (Print)|0340-6245 (Linking)	10.1160/th2011120003	2011-12-02	2011	PubMed
22222971	NA	followup	2	Expression of concern	Editorial|Comment	NA	Cancer	1097-0142 (Electronic)|0008-543X (Linking)	10.1002/cncr.26658	2012-01-07	2012	PubMed
22379976	NA	primary	1	Expression of concern	Comment|Journal Article	NA	Exp Dermatol	1600-0625 (Electronic)|0906-6705 (Linking)	10.1111/j.1600-0625.2012.01444.x	2012-03-03	2012	PubMed
22411926	NA	primary	5	Expression of concern	Comment|Journal Article	NA	Hypertension	1524-4563 (Electronic)|0194-911X (Linking)	10.1161/HYP.0b013e31824c1097	2012-03-14	2012	PubMed
22570858	NA	primary	1	Expression of concern	Comment|Journal Article	NA	J Clin Oncol	1527-7755 (Electronic)|0732-183X (Linking)	10.1200/jco.2012.42.7203	2012-05-10	2012	PubMed
22685513	NA	primary	1	Expression of concern: Immune protection induced on day 10 following administration of the 2009 A/H1N1 pandemic influenza vaccine	Comment|Journal Article	PMC3368519	PLoS One	1932-6203 (Electronic)|1932-6203 (Linking)	10.1371/journal.pone.0039314	2012-06-12	2012	PubMed
22762485	NA	primary	1	Expression of concern: false claim to be free of conflicts in asbestos biopersistence debate	Comment|Letter	NA	Int J Occup Environ Health	2049-3967 (Electronic)|1077-3525 (Linking)	10.1179/1077352512z.00000000024	2012-07-06	2012	PubMed
22866333	NA	primary	1	Expression of concern	Comment|Journal Article	PMC3394151	Br J Clin Pharmacol	1365-2125 (Electronic)|0306-5251 (Linking)	NA	2012-08-07	2012	PubMed
22901756	NA	primary	1	Note of concern	Comment|Journal Article	NA	Am J Pathol	1525-2191 (Electronic)|0002-9440 (Linking)	10.1016/j.ajpath.2012.07.003	2012-08-21	2012	PubMed
22915677	NA	primary	1	Expression of concern. An island paradigm on the mainland: host population fragmentation impairs the community of avian pathogens	Comment|Journal Article	PMC3441095	Proc Biol Sci	1471-2954 (Electronic)|0962-8452 (Linking)	10.1098/rspb.2012.1898	2012-08-24	2012	PubMed
22940673	NA	primary	1	Expression of concern. Stress associated with group living in a long-lived bird	Comment|Journal Article	PMC3497148	Biol Lett	1744-957X (Electronic)|1744-9561 (Linking)	10.1098/rsbl.2012.0777	2012-09-04	2012	PubMed
23037558	NA	primary	1	Expression of Concern: Kiel et al. Efficacy of a hip protector to prevent hip fracture in nursing home residents: the HIP PRO randomized controlled trial. JAMA. 2007;298(4):413-422	Comment|Editorial	NA	Jama	1538-3598 (Electronic)|0098-7484 (Linking)	10.1001/jama.2012.14079	2012-10-06	2012	PubMed
23068446	NA	primary	1	Expression of concern: Necrotizing fasciitis, literature review of contemporary strategies for diagnosing and management with three case reports: torso, abdominal wall, upper and lower limbs	Comment|Journal Article	PMC3475095	World J Emerg Surg	1749-7922 (Electronic)|1749-7922 (Linking)	10.1186/1749-7922-7-33	2012-10-17	2012	PubMed
23090367	NA	primary	1	Expression of concern: Ahlin E et al.,"Anti-citrullinated peptide antibodies and rheumatoid factor in Sudanese patients with Leishmania donovani infection", Rev Bras Reumatol 2011; 51(6):572-86	Editorial	NA	Rev Bras Reumatol	1809-4570 (Electronic)|0482-5004 (Linking)	NA	2012-10-24	2012	PubMed
23145183	NA	primary	1	Expression of concern: The PHA-skin test reflects acquired T-cell mediated immunocompetence in birds	Comment|Editorial	PMC3493530	PLoS One	1932-6203 (Electronic)|1932-6203 (Linking)	10.1371/journal.pone.0049617	2012-11-13	2012	PubMed
23145184	NA	primary	1	Expression of concern: Novel allelic variants in the canine cyclooxgenase-2 (Cox-2) promoter are associated with renal dysplasia in dogs	Comment|Editorial	PMC3493546	PLoS One	1932-6203 (Electronic)|1932-6203 (Linking)	10.1371/journal.pone.0049703	2012-11-13	2012	PubMed
23207426	NA	primary	1	Brachytelephalangic chondrodysplasia punctata: a case series to further delineate the phenotype: note of concern	Comment|Journal Article	NA	Clin Dysmorphol	1473-5717 (Electronic)|0962-8827 (Linking)	10.1097/MCD.0b013e32835bc248	2012-12-05	2012	PubMed
23398906	NA	primary	1	An expression of concern	Comment|Journal Article	NA	Influenza Other Respir Viruses	1750-2659 (Electronic)|1750-2640 (Linking)	10.1111/j.1750-2659.2012.00372.x	2013-02-13	2013	PubMed
23527312	NA	primary	1	Expression of concern: Serological evidence of Ebola virus infection in Indonesian orangutans	Comment|Editorial	PMC3603915	PLoS One	1932-6203 (Electronic)|1932-6203 (Linking)	10.1371/journal.pone.0060289	2013-03-26	2013	PubMed
23561987	NA	primary	1	Expression of concern--effect of tesofensine on bodyweight loss, body composition, and quality of life in obese patients: a randomised, double-blind, placebo-controlled trial	Editorial|Comment	NA	Lancet	1474-547X (Electronic)|0140-6736 (Linking)	10.1016/s0140-6736(13)60778-3	2013-04-09	2013	PubMed
23564600	NA	followup	2	Follow-up to expression of concern	Editorial|Comment	NA	Cancer	1097-0142 (Electronic)|0008-543X (Linking)	10.1002/cncr.28096	2013-04-09	2013	PubMed
23594279	NA	primary	1	Expression of concern: Subfunctionalization reduces the fitness cost of gene duplication in humans by buffering dosage imbalances	Comment|Journal Article	PMC3639916	BMC Genomics	1471-2164 (Electronic)|1471-2164 (Linking)	10.1186/1471-2164-14-260	2013-04-19	2013	PubMed
23620874	NA	primary	1	Expression of concern	Comment|Journal Article	NA	Glia	1098-1136 (Electronic)|0894-1491 (Linking)	NA	2013-04-27	2013	PubMed
23686036	NA	primary	4	Editor's note: Expression of concern	Comment|Journal Article	NA	J Neuropsychiatry Clin Neurosci	1545-7222 (Electronic)|0895-0172 (Linking)	10.1176/appi.neuropsych.250201|10.1176/appi.neuropsych.2502169	2013-05-21	2013	PubMed
23686332	NA	primary	1	Expression of concern	Comment|Journal Article	PMC3680546	Cell Cycle	1551-4005 (Electronic)|1551-4005 (Linking)	10.4161/cc.25018	2013-05-21	2013	PubMed
23687664	NA	primary	1	Expression of concern from journal editor	Comment|Journal Article	NA	Leuk Res	1873-5835 (Electronic)|0145-2126 (Linking)	10.5546/aap.2013.98	2013-05-21	2013	PubMed
23698641	NA	primary	5	Publisher's expression of concern	Comment|Journal Article	PMC3700103	Mol Cell Biol	1098-5549 (Electronic)|0270-7306 (Linking)	10.1128/mcb.00356-13	2013-05-24	2013	PubMed
23772178	NA	primary	1	Expression of concern for "exvivo experiments of human ovarian cancer ascites-derived exosomes presented by dendritic cells derived from umbilical cord blood for immunotherapy treatment"	Journal Article	PMC3667682	Clin Med Insights Oncol	1179-5549 (Linking)	10.4137/cmo.s11911	2013-06-18	2013	PubMed
23834929	NA	primary	1	Notice of concern	Comment|Editorial	NA	J Card Fail	1532-8414 (Electronic)|1071-9164 (Linking)	10.1016/j.cardfail.2013.05.015	2013-07-10	2013	PubMed
23887350	NA	followup	1	Comment on Expression of concern Cell Cycle volume 12, issue 10; p. 1643	Comment|Journal Article	PMC3865060	Cell Cycle	1551-4005 (Electronic)|1551-4005 (Linking)	10.4161/cc.25905	2013-07-27	2013	PubMed
24025906	NA	primary	1	Publisher's expression of concern: geographical differences associated with SNPs in nine gene targets among resistant clinical isolates of Mycobacterium tuberculosis	Comment|Journal Article|Multicenter Study	PMC3889802	J Clin Microbiol	1098-660X (Electronic)|0095-1137 (Linking)	10.1128/jcm.02478-13	2013-09-13	2013	PubMed
24126879	NA	primary	1	Expression of concern. 'Guidelines: Pre-operative Cardiac Risk Assessment and Perioperative Cardiac Management in Non-Cardiac Surgery', Eur Heart J (2009) 30 (22), 2769-2812; doi:10.1093/eurheartj/ehp337	Comment|Journal Article	NA	Eur Heart J	1522-9645 (Electronic)|0195-668X (Linking)	10.1093/eurheartj/eht431	2013-10-16	2013	PubMed
24161067	NA	primary	1	Expression of concern: Safety of thoracentesis and small-bore chest tube placement in patients on clopidogrel	Comment|Journal Article	NA	Ann Am Thorac Soc	2325-6621 (Electronic)|2325-6621 (Linking)	10.1513/AnnalsATS.2013.105558	2013-10-29	2013	PubMed
24174687	NA	primary	1	Notice of concern: Ellerby et al., Establishment of a cell-free system of neuronal apoptosis: comparison of premitochondrial, mitochondrial, and postmitochondrial phases	Comparative Study|Letter	PMC3913828	J Neurosci	1529-2401 (Electronic)|0270-6474 (Linking)	10.1523/jneurosci.4235-13.2013	2013-11-01	2013	PubMed
24257665	NA	primary	1	An expression of concern	Letter|Comment	NA	J Bone Joint Surg Am	1535-1386 (Electronic)|0021-9355 (Linking)	10.2106/jbjs.m.01269	2013-11-22	2013	PubMed
24304554	NA	primary	1	Expression of concern: Shivapurkar et al., "Differential Inactivation of Caspase-8 in Lung Cancers", Cancer Biol Ther 2002; 1:65-9	Journal Article	PMC3925663	Cancer Biol Ther	1555-8576 (Electronic)|1538-4047 (Linking)	10.4161/cbt.26923	2013-12-06	2013	PubMed
24402635	NA	primary	3	Expression of concern	Comment|Journal Article	NA	Biol Trace Elem Res	1559-0720 (Electronic)|0163-4984 (Linking)	10.1007/s12011-013-9881-7	2014-01-10	2014	PubMed
24494672	NA	primary	1	Expression of concern	Comment|Editorial	PMC3927910	Clin Exp Immunol	1365-2249 (Electronic)|0009-9104 (Linking)	10.1111/cei.12257	2014-02-06	2014	PubMed
24499430	NA	primary	41	Comment: Head and Neck Oncology	Journal Article|Review	PMC3959645	BMC Med	1741-7015 (Electronic)|1741-7015 (Linking)	10.1186/1741-7015-12-24	2014-02-07	2014	PubMed
24500649	NA	primary	1	EDITORIAL EXPRESSION OF CONCERN: Herpes zoster as a risk factor for stroke and TIA: A retrospective cohort study in the UK	Journal article	NA	Neurology	1526-632X (Electronic)|0028-3878 (Linking)	10.1212/wnl.0000000000000277	2014-02-07	2014	PubMed
24615811	NA	primary	1	Stabilization of XIAP mRNA through the RNA binding protein HuR regulated by cellular polyamines	Comment|Editorial	PMC3973343	Nucleic Acids Res	1362-4962 (Electronic)|0305-1048 (Linking)	10.1093/nar/gku196	2014-03-12	2014	PubMed
24619403	NA	primary	1	Expression of concern	Comment|Editorial	NA	J Physiol Sci	1880-6562 (Electronic)|1880-6546 (Linking)	10.1007/s12576-014-0308-9	2014-03-13	2014	PubMed
24627181	NA	primary	1	Mutational analysis of the HIV-1 auxiliary protein Vif identifies independent domains important for the physical and functional interaction with HIV-1 reverse transcriptase	Comment|Editorial	PMC3973296	Nucleic Acids Res	1362-4962 (Electronic)|0305-1048 (Linking)	10.1093/nar/gku195	2014-03-15	2014	PubMed
24697222	NA	primary	1	Statement of concern	Editorial	NA	Headache	1526-4610 (Electronic)|0017-8748 (Linking)	10.1111/head.12343	2014-04-05	2014	PubMed
24702627	NA	primary	1	Notice of concern	Comment|Journal Article	NA	Ann Hum Biol	1464-5033 (Electronic)|0301-4460 (Linking)	10.3109/03014460.2014.887936	2014-04-08	2014	PubMed
24725564	NA	primary	1	Expression of concern: the SCIPIO trial	Comment|Editorial	NA	Lancet	1474-547X (Electronic)|0140-6736 (Linking)	10.1016/s0140-6736(14)60608-5	2014-04-15	2014	PubMed
24754054	NA	primary	1	Expression of concern	Comment|Journal Article	PMC4098686	J Anat	1469-7580 (Electronic)|0021-8782 (Linking)	NA	2014-04-23	2014	PubMed
24812671	NA	primary	1	Expression of concern. Equilibrative nucleoside transporter 1 (ENT1) regulates postischemic blood flow during acute kidney injury in mice	Comment|Journal Article	PMC4089445	J Clin Invest	1558-8238 (Electronic)|0021-9738 (Linking)	10.1172/jci76888	2014-05-10	2014	PubMed
24945797	NA	primary	1	Notice of concern: Murdoch B.E, Kuruvilla M.S, Goozee J.V. "Effect of speech rate manipulations on articulatory dynamics in severe traumatic brain injury: an EMA and EPG study"	Comment|Journal Article	NA	Brain Inj	1362-301X (Electronic)|0269-9052 (Linking)	10.3109/02699052.2014.931726	2014-06-20	2014	PubMed
24950244	NA	primary	1	Expression of concern: Arsenic sulfide promotes apoptosis in retinoid acid resistant human acute promyelocytic leukemic NB4-R1 cells through downregulation of SET protein	Comment|Journal Article	PMC4064988	PLoS One	1932-6203 (Electronic)|1932-6203 (Linking)	10.1371/journal.pone.0099923	2014-06-21	2014	PubMed
24970070	NA	primary	1	Editorial expression of concern	Comment|Letter	NA	Science	1095-9203 (Electronic)|0036-8075 (Linking)	10.1126/science.344.6191.1460-a	2014-06-28	2014	PubMed
24976444	NA	primary	1	Expression of concern	Comment|Editorial	NA	J Am Acad Dermatol	1097-6787 (Electronic)|0190-9622 (Linking)	10.1016/j.jaad.2014.06.027	2014-07-01	2014	PubMed
24994898	NA	primary	1	Editorial expression of concern: Experimental evidence of massive-scale emotional contagion through social networks	Comment|Journal Article	PMC4115552	Proc Natl Acad Sci U S A	1091-6490 (Electronic)|0027-8424 (Linking)	10.1073/pnas.1412469111	2014-07-05	2014	PubMed
25010116	NA	primary	1	Expression of concern: Bacillus pumilus reveals a remarkably high resistance to hydrogen peroxide provoked oxidative stress	Comment|Journal Article	PMC4091937	PLoS One	1932-6203 (Electronic)|1932-6203 (Linking)	10.1371/journal.pone.0100716	2014-07-11	2014	PubMed
25016528	NA	primary	1	A tripartite paternally methylated region within the Gpr1-Zdbf2 imprinted domain on mouse chromosome 1 identified by meDIP-on-chip	Comment|Journal Article	PMC4176375	Nucleic Acids Res	1362-4962 (Electronic)|0305-1048 (Linking)	10.1093/nar/gku624	2014-07-14	2014	PubMed
25030388	NA	primary	1	What makes an accurate and reliable subject-specific finite element model? A case study of an elephant femur	Journal Article	PMC4233712	J R Soc Interface	1742-5662 (Electronic)|1742-5662 (Linking)	10.1098/rsif.2014.0700	2014-07-18	2014	PubMed
25101676	NA	primary	1	Autophagy as a new therapeutic target in Duchenne muscular dystrophy	Comment|Journal Article	PMC4454298	Cell Death Dis	2041-4889 (Electronic)	10.1038/cddis.2014.312	2014-08-08	2014	PubMed
25180081	NA	primary	1	Expression of concern: measles-mumps-rubella vaccination timing and autism among young African American boys: a reanalysis of CDC data	Comment|Journal Article	PMC4150057	Transl Neurodegener	2047-9158 (Linking)	10.1186/2047-9158-3-18	2014-09-03	2014	PubMed
25183964	NA	primary	1	Expression of Concern: Co-Receptor CD8-Mediated Modulation of T-Cell Receptor Functional Sensitivity and Epitope Recognition Degeneracy	Comment|Journal Article	PMC4135300	Front Immunol	1664-3224 (Linking)	10.3389/fimmu.2014.00401	2014-09-04	2014	PubMed
25197091	NA	primary	1	Editorial expression of concern: Enhancing nuclear receptor-induced transcription requires nuclear motor and LSD1-dependent gene networking in interchromatin granules	Comment|Editorial	PMC4246932	Proc Natl Acad Sci U S A	1091-6490 (Electronic)|0027-8424 (Linking)	10.1073/pnas.1415649111	2014-09-09	2014	PubMed
25234008	NA	primary	1	Expression of concern relating to: D. Poldermans, E. Boersma, J. J. Bax, I. R. Thomson, B. Paelinck, L. L. M. van de Ven, M. G. Scheffer, G. Trocino, C. Vigna, H. F. Baars, H. van Urk, J. R. T. C. Roelandt, for the Dutch Echocardiographic Cardiac Risk Evaluation Applying Stress Echocardiography Study Group. 'Bisoprolol reduces cardiac death and myocardial infarction in high-risk patients as long …	Comment|Editorial	NA	Eur Heart J	1522-9645 (Electronic)|0195-668X (Linking)	10.1093/eurheartj/ehu397	2014-09-20	2014	PubMed
25366664	NA	primary	1	Expression of concern: Clinical use of dieletrophoresis separation for live adipose derived stem cells	Comment|Journal Article	PMC4219089	J Transl Med	1479-5876 (Electronic)|1479-5876 (Linking)	10.1186/s12967-014-0297-8	2014-11-05	2014	PubMed
25366826	NA	primary	1	Expression of concern: Autologous fat transfer with in-situ mediation (AIM): a novel and compliant method of adult mesenchymal stem cell therapy	Comment|Journal Article	PMC4219119	J Transl Med	1479-5876 (Electronic)|1479-5876 (Linking)	10.1186/s12967-014-0298-7	2014-11-05	2014	PubMed
25398118	NA	primary	2	Expression of concern: decline in NRF2-regulated antioxidants in COPD lungs due to loss of its positive regulator, and heightened endoplasmic reticulum stress in the lungs of patients with COPD	Comment|Journal Article	NA	Am J Respir Crit Care Med	1535-4970 (Electronic)|1073-449X (Linking)	10.1164/rccm.190101200	2014-11-15	2014	PubMed
25439567	NA	primary	1	Expression of concern	Comment|Journal Article	NA	Lancet Respir Med	2213-2619 (Electronic)|2213-2600 (Linking)	10.1016/s2213-2600(14)70235-8	2014-12-03	2014	PubMed
25465271	NA	primary	1	Expression of concern	Comment|Editorial	NA	Am J Infect Control	1527-3296 (Electronic)|0196-6553 (Linking)	10.1016/j.ajic.2014.10.011	2014-12-04	2014	PubMed
25470052	NA	primary	1	Editorial expression of concern: Non-adaptive origins of interactome complexity	Comment|Editorial	PMC4757426	Nature	1476-4687 (Electronic)|0028-0836 (Linking)	10.1038/nature13141	2014-12-04	2014	PubMed
25581726	NA	primary	1	Notice of concern: Re: Thakur A, Kadam RS, and Kompella UB (2011) Influence of drug solubility and lipophilicity on transscleral retinal delivery of six corticosteroids. Drug Metab Dispos 39:771-781; doi:10.1124/dmd.110.037408	Comment|Journal Article	PMC4293399	Drug Metab Dispos	1521-009X (Electronic)|0090-9556 (Linking)	10.1124/dmd.114.03er15	2015-01-13	2015	PubMed
25597701	NA	primary	1	Note of concern	Comment|Journal Article	NA	Am J Pathol	1525-2191 (Electronic)|0002-9440 (Linking)	10.1016/j.ajpath.2014.11.011	2015-01-20	2015	PubMed
25691710	NA	primary	1	Expression of concern	Comment|Journal Article	NA	Circulation	1524-4539 (Electronic)|0009-7322 (Linking)	10.1161/cir.0000000000000186	2015-02-19	2015	PubMed
25692203	NA	primary	1	"Coxsackievirus A6 associated hand, foot and mouth disease in adults: clinical presentation and review of the literature" J. Clin. Virol. 60 (2014) 381-386	Comment|Journal Article	NA	J Clin Virol	1873-5967 (Electronic)|1386-6532 (Linking)	NA	2015-02-19	2015	PubMed
25713202	NA	primary	4	Expression of concern	Comment|Journal Article	NA	Diabetes	1939-327X (Electronic)|0012-1797 (Linking)	10.2337/db15-ec03	2015-02-26	2015	PubMed
25729748	NA	followup	1	Publisher Statement on "Questioning the HIV-AIDS Hypothesis: 30 Years of Dissent"	Journal Article|pt	PMC4326730	Front Public Health	2296-2565 (Linking)	10.3389/fpubh.2015.00037	2015-03-03	2015	PubMed
25742157	NA	primary	1	Expression of concern: Thakur A, Kadam R, Kompella UB. Trabecular meshwork and lens partitioning of corticosteroids: implications for elevated intraocular pressure and cataracts. Arch Ophthalmol. 2011:129(7):914-920	Comment|Editorial	NA	JAMA Ophthalmol	2168-6173 (Electronic)|2168-6165 (Linking)	10.1001/jamaophthalmol.2015.0631	2015-03-06	2015	PubMed
25830526	NA	primary	1	Expression of concern: Alveolar macrophages from overweight/obese subjects with asthma demonstrate a proinflammatory phenotype	Comment|Journal Article	NA	Am J Respir Crit Care Med	1535-4970 (Electronic)|1073-449X (Linking)	10.1164/rccm.1917eoc	2015-04-02	2015	PubMed
25881256	NA	primary	1	Expression of concern: Prevalence of hepatitis B and hepatitis C infection in Libya: results from a national population based survey	Comment|Editorial	PMC4332732	BMC Infect Dis	1471-2334 (Electronic)|1471-2334 (Linking)	10.1186/s12879-015-0772-8	2015-04-17	2015	PubMed
25978810	NA	primary	1	Expression of concern	Comment|Editorial	NA	Shock	1540-0514 (Electronic)|1073-2322 (Linking)	10.1097/shk.0000000000000393	2015-05-16	2015	PubMed
25988204	NA	primary	1	Note of concern	Comment|Editorial	NA	Carbohydr Polym	1879-1344 (Electronic)|0144-8617 (Linking)	NA	2015-05-20	2015	PubMed
25988460	NA	primary	1	Expression of Concern: Sato et al. Effect of folate and mecobalamin on hip fractures in patients with stroke: a randomized controlled trial. JAMA. 2005;293(9):1082-1088	Comment|Editorial	NA	Jama	1538-3598 (Electronic)|0098-7484 (Linking)	10.1001/jama.2015.4722	2015-05-20	2015	PubMed
25995106	NA	primary	1	Editorial expression of concern	Comment|Editorial	NA	Science	1095-9203 (Electronic)|0036-8075 (Linking)	10.1126/science.aac6184	2015-05-22	2015	PubMed
25998251	NA	primary	1	Note of concern	Published Erratum	NA	Am J Pathol	1525-2191 (Electronic)|0002-9440 (Linking)	10.1016/j.ajpath.2015.03.005	2015-05-23	2015	PubMed
26028165	NA	primary	1	WITHDRAWN: Expression of concern from journal editors	Journal Article	NA	Obes Res Clin Pract	1871-403X (Print)|1871-403X (Linking)	10.1016/j.orcp.2015.05.012	2015-06-02	2015	PubMed
26120830	NA	primary	1	Expression of Concern: RNAi-Dependent and Independent Control of LINE1 Accumulation and Mobility in Mouse Embryonic Stem Cells	Comment|Journal Article	PMC4488275	PLoS Genet	1553-7404 (Electronic)|1553-7390 (Linking)	10.1371/journal.pgen.1005377	2015-06-30	2015	PubMed
26159314	NA	primary	1	Expression of concern for Euro Surveill. 2015;20(25)	Comment|Journal Article	NA	Euro Surveill	1560-7917 (Electronic)|1025-496X (Linking)	NA	2015-07-11	2015	PubMed
26205483	NA	primary	1	Expression of Concern: MicroRNA profile of tumorigenic cells during carcinogenesis of lung adenocarcinoma by Zhao, ZG, Jin, JY, Zhang, AM, Zhang, LP, Wang, XX, Sun, JG, and Chen, ZT. J Cell Biochem, 116: 458-466. doi:10.1002/jcb.24999	Comment|Journal Article	NA	J Cell Biochem	1097-4644 (Electronic)|0730-2312 (Linking)	10.1002/jcb.25206	2015-07-25	2015	PubMed
26216288	NA	primary	1	Note of concern	Comment|Editorial	NA	Am J Pathol	1525-2191 (Electronic)|0002-9440 (Linking)	10.1016/j.ajpath.2015.04.024	2015-07-29	2015	PubMed
26281008	NA	primary	1	Amelioration of Osteoporosis and Hypovitaminosis D by Sunlight Exposure in Hospitalized Elderly Women With Alzheimer's Disease: A Randomized Controlled Trial	Comment|Journal Article	NA	J Bone Miner Res	1523-4681 (Electronic)|0884-0431 (Linking)	10.1002/jbmr.2583	2015-08-18	2015	PubMed
26367774	NA	primary	1	Expression of Concern: Protein Under-Wrapping Causes Dosage Sensitivity and Decreases Gene Duplicability	Comment|Editorial	PMC4569175	PLoS Genet	1553-7404 (Electronic)|1553-7390 (Linking)	10.1371/journal.pgen.1005499	2015-09-15	2015	PubMed
26371821	NA	primary	2	Expression of Concern: TLR4 Is Necessary for Hyaluronan-mediated Airway Hyperresponsiveness after Ozone Inhalation; c-Kit Is Essential for Alveolar Maintenance and Protection from Emphysema-like Disease in Mice	Comment|Journal Article	PMC4822717	Am J Respir Crit Care Med	1535-4970 (Electronic)|1073-449X (Linking)	10.1164/rccm.1926eoc	2015-09-16	2015	PubMed
26392874	NA	primary	1	Expression of concern	Journal Article	PMC4562444	Vet Rec Open	2052-6113 (Linking)	10.1136/vropen-2013-000023	2015-09-23	2014	PubMed
26430836	NA	primary	1	Expression of Concern: Dual regeneration of muscle and nerve by intravenous administration of human amniotic fluid-derived mesenchymal stem cells regulated by stromal cell-derived factor-1alpha in a sciatic nerve injury model	Comment|Journal Article	NA	J Neurosurg	1933-0693 (Electronic)|0022-3085 (Linking)	10.3171/2015.7.JNS111360r	2015-10-03	2015	PubMed
26451730	NA	primary	1	Expression of Concern: Misregulation of AUXIN RESPONSE FACTOR 8 Underlies the Developmental Abnormalities Caused by Three Distinct Viral Silencing Suppressors in Arabidopsis	Comment|Journal Article	PMC4599829	PLoS Pathog	1553-7374 (Electronic)|1553-7366 (Linking)	10.1371/journal.ppat.1005234	2015-10-10	2015	PubMed
26484503	NA	primary	1	Expression of Concern	Journal Article|Comment	NA	J Spinal Disord Tech	1539-2465 (Electronic)|1536-0652 (Linking)	10.1097/bsd.0000000000000333	2015-10-21	2015	PubMed
26510678	NA	primary	1	Expression of concern: Predation selectively culls medium-sized species from island mammal faunas	Published Erratum	PMC4650192	Biol Lett	1744-957X (Electronic)|1744-9561 (Linking)	10.1098/rsbl.2015.0821	2015-10-30	2015	PubMed
26527849	NA	primary	1	Expression of Concern	Journal Article	PMC4627199	Ann Neurosci	0972-7531 (Print)|0972-7531 (Linking)	10.5214/ans.0972.7531.220415	2015-11-04	2015	PubMed
26575412	NA	primary	1	Expression of concern: A unifying mechanism for the rearrangement of vinyl allene oxide geometric isomers to cyclopentenones	Journal Article	NA	Org Biomol Chem	1477-0539 (Electronic)|1477-0520 (Linking)	10.1039/c5ob90194d	2015-11-18	2015	PubMed
26644000	NA	primary	1	Expression of Concern: Human amniotic epithelial cells can differentiate into granulosa cells and restore folliculogenesis in a mouse model of chemotherapy-induced premature ovarian failure	Journal Article	PMC4672533	Stem Cell Res Ther	1757-6512 (Electronic)|1757-6512 (Linking)	10.1186/s13287-015-0234-7	2015-12-09	2015	PubMed
26657284	NA	primary	1	Editorial expression of concern	Comment|Editorial|Letter	NA	Science	1095-9203 (Electronic)|0036-8075 (Linking)	10.1126/science.aae0548	2015-12-15	2015	PubMed
26712121	NA	primary	1	Editorial Notice	Comment|Editorial	NA	Drug Deliv Transl Res	2190-3948 (Electronic)|2190-393X (Linking)	10.1007/s13346-015-0272-9	2015-12-30	2015	PubMed
26715544	NA	primary	1	Expression of concern: Synthetic versions of firefly luciferase and Renilla luciferase reporter genes that resist transgene silencing in sugarcane	Comment|Editorial	PMC4696134	BMC Plant Biol	1471-2229 (Electronic)|1471-2229 (Linking)	10.1186/s12870-015-0671-6	2015-12-31	2015	PubMed
26773123	NA	primary	1	Regulation of NF-kappaB circuitry by a component of the nucleosome remodeling and deacetylase complex controls inflammatory response homeostasis	Comment|Journal Article	PMC4714201	J Biol Chem	1083-351X (Electronic)|0021-9258 (Linking)	10.1074/jbc.A110.139469	2016-01-17	2016	PubMed
26773124	NA	primary	1	Stimulation of inducible nitric oxide by hepatitis B virus transactivator protein HBx requires MTA1 coregulator	Comment|Journal Article	PMC4714202	J Biol Chem	1083-351X (Electronic)|0021-9258 (Linking)	10.1074/jbc.A109.065987	2016-01-17	2016	PubMed
26773125	NA	primary	1	Src subfamily kinases regulate nuclear export and degradation of transcription factor Nrf2 to swtich off Nrf2-mediated antioxidant activation of cytoprotective gene expression	Comment|Journal Article	PMC4714203	J Biol Chem	1083-351X (Electronic)|0021-9258 (Linking)	10.1074/jbc.A111.255042	2016-01-17	2016	PubMed
26773126	NA	primary	1	Prothymosin-alpha mediates nuclear import of the INrf2/Cul3.Rbx1 complex to degrade nuclear Nrf2	Comment|Journal Article	PMC4714204	J Biol Chem	1083-351X (Electronic)|0021-9258 (Linking)	10.1074/jbc.A109.808084	2016-01-17	2016	PubMed
26773127	NA	primary	1	Phosphorylation and dephosphorylation of tyrosine 141 regulate stability and degradation of INrf2. A novel mechanism in Nrf2 activation	Comment|Journal Article	PMC4714205	J Biol Chem	1083-351X (Electronic)|0021-9258 (Linking)	10.1074/jbc.A108.709854	2016-01-17	2016	PubMed
26794611	NA	primary	1	Expression of Concern: Fructose sensitizes pancreatic beta cells to TNFalpha-induced necroptosis by Nataly Shulga and John G. Pastorino. Biol Open doi: 10.1242/bio.014712	Journal article|Published Erratum	NA	Biol Open	2046-6390 (Linking)	10.1242/bio.017046	2016-01-23	2016	PubMed
26798004	NA	primary	1	Editorial expression of concern	Letter	NA	Science	1095-9203 (Electronic)|0036-8075 (Linking)	10.1126/science.351.6271.348-a	2016-01-23	2016	PubMed
26821616	NA	primary	1	Expression of Concern: The polarity factor Bucky ball associates with the centrosome and promotes microtubule rearrangements to establish the oocyte axis in zebrafish by Forbes et al. Development doi: 10.1242/dev.129023	Journal article|Published Erratum	NA	Development	1477-9129 (Electronic)|0950-1991 (Linking)	10.1242/dev.135533	2016-01-30	2016	PubMed
26905965	NA	primary	1	Expression of Concern: Sirtuin-3 deacetylation of cyclophilin D induces dissociation of hexokinase II from the mitochondria. Nataly Shulga, Robin Wilson-Smith, John G. Pastorino. J Cell Sci doi: 10.1242/jcs.061846	Comment|Journal Article	PMC4916905	J Cell Sci	1477-9137 (Electronic)|0021-9533 (Linking)	10.1242/jcs.186999	2016-02-25	2016	PubMed
26905966	NA	primary	1	Expression of Concern: Ethanol sensitizes mitochondria to the permeability transition by inhibiting deacetylation of cyclophilin-D mediated by sirtuin-3. Nataly Shulga, John G. Pastorino. J Cell Sci doi: 10.1242/jcs.073502	Comment|Journal Article	PMC4916906	J Cell Sci	1477-9137 (Electronic)|0021-9533 (Linking)	10.1242/jcs.187005	2016-02-25	2016	PubMed
26905967	NA	primary	1	Expression of Concern: GRIM-19-mediated translocation of STAT3 to mitochondria is necessary for TNF-induced necroptosis. Nataly Shulga, John G. Pastorino. J Cell Sci doi: 10.1242/jcs.103093	Comment|Journal Article	PMC4916907	J Cell Sci	1477-9137 (Electronic)|0021-9533 (Linking)	10.1242/jcs.187013	2016-02-25	2016	PubMed
26905968	NA	primary	1	Expression of Concern: Sirtuin-3 modulates Bak- and Bax-dependent apoptosis. Manish Verma, Nataly Shulga, John G. Pastorino. J Cell Sci doi: 10.1242/jcs.115188	Comment|Journal Article	PMC4916908	J Cell Sci	1477-9137 (Electronic)|0021-9533 (Linking)	10.1242/jcs.187021	2016-02-25	2016	PubMed
26905969	NA	primary	1	Expression of Concern: Mitoneet mediates TNFalpha-induced necroptosis promoted by exposure to fructose and ethanol. Nataly Shulga, John G. Pastorino. J Cell Sci doi: 10.1242/jcs.140764	Comment|Journal Article	PMC4916909	J Cell Sci	1477-9137 (Electronic)|0021-9533 (Linking)	10.1242/jcs.187039	2016-02-25	2016	PubMed
26966227	NA	primary	3	Expression of Concern	Comment|Journal Article	PMC4786364	Oncologist	1549-490X (Electronic)|1083-7159 (Linking)	10.1634/theoncologist.2016-3001	2016-03-12	2016	PubMed
26969732	NA	primary	1	Substrate requirements for let-7 function in the developing zebrafish embryo	Journal Article|Published Erratum	PMC4937305	Nucleic Acids Res	1362-4962 (Electronic)|0305-1048 (Linking)	10.1093/nar/gkw173	2016-03-13	2016	PubMed
27058669	NA	primary	1	PPM1A Functions as a Smad Phosphatase to Terminate TGFbeta Signaling	Comment|Journal Article	NA	Cell	1097-4172 (Electronic)|0092-8674 (Linking)	10.1016/j.cell.2016.03.038	2016-04-09	2016	PubMed
27058792	NA	primary	1	Direct Interaction of c-Myc with Smad2 and Smad3 to Inhibit TGF-beta-Mediated Induction of the CDK Inhibitor p15(Ink4B)	Editorial	NA	Mol Cell	1097-4164 (Electronic)|1097-2765 (Linking)	10.1016/j.molcel.2016.03.026	2016-04-09	2016	PubMed
27062770	NA	primary	1	Expression of Concern	Comment|Editorial	NA	Carbohydr Polym	1879-1344 (Electronic)|0144-8617 (Linking)	NA	2016-04-12	2016	PubMed
27092077	NA	primary	1	Expression of Concern: Water hyacinth: a possible alternative rate retarding natural polymer used in sustained release tablet design	Journal Article	PMC4824772	Front Pharmacol	1663-9812 (Linking)	10.3389/fphar.2016.00062	2016-04-20	2016	PubMed
27111236	NA	primary	1	Blocking mitochondrial calcium release in Schwann cells prevents demyelinating neuropathies	Journal Article	PMC4922688	J Clin Invest	1558-8238 (Electronic)|0021-9738 (Linking)	10.1172/jci88179	2016-04-26	2016	PubMed
27115801	NA	primary	1	Expression of concern--Tracheobronchial transplantation with a stem-cell-seeded bioartificial nanocomposite: a proof-of-concept study	Comment|Journal Article	NA	Lancet	1474-547X (Electronic)|0140-6736 (Linking)	10.1016/s0140-6736(16)30091-5	2016-04-27	2016	PubMed
27119656	NA	primary	1	Expression of concern: Sequences enhancing cassava mosaic disease symptoms occur in the cassava genome and are associated with South African cassava mosaic virus infection by A. T. Maredza, F. Allie, G. Plata, M. E. C. Rey	Editorial	NA	Mol Genet Genomics	1617-4623 (Electronic)|1617-4623 (Linking)	10.1007/s00438-016-1205-0	2016-04-28	2016	PubMed
27124773	NA	primary	1	Expression of Concern: 'Reduction of Postoperative Nausea and Vomiting and Analgesic Requirement with Dexamethasone in Women Undergoing General Anesthesia for Mastectomy' by Dr. Yoshitaka Fujii	Journal Article|Published Erratum	NA	Breast J	1524-4741 (Electronic)|1075-122X (Linking)	10.1111/tbj.12617	2016-04-29	2016	PubMed
27128628	NA	primary	1	Expression of Concern	Journal Article	NA	J Obstet Gynaecol	1364-6893 (Electronic)|0144-3615 (Linking)	10.1080/01443615.2016.1175777	2016-04-30	2016	PubMed
27193960	NA	primary	1	Hadife, N., Nemos, C., Frippiat, J.-P., et al. Interleukin-24 mediates apoptosis in human B-cells through early activation of cell cycle arrest followed by late induction of the mitochondrial apoptosis pathway. Leuk. Lymphoma. 2013;54(3):587-597. http://tandfonline.com/doi/abs/10.3109/10428194.2012.717079	Journal Article	NA	Leuk Lymphoma	1029-2403 (Electronic)|1026-8022 (Linking)	10.1080/10428194.2016.1184491	2016-05-20	2016	PubMed
27208021	NA	primary	1	Expression of Concern. Tub Has a Key Role in Insulin and Leptin Signaling and Action In Vivo in Hypothalamic Nuclei. Diabetes 2013;62:137-148. DOI: 10.2337/db11-1388	Journal Article	PMC5082414	Diabetes	1939-327X (Electronic)|0012-1797 (Linking)	10.2337/db16-ec04	2016-05-22	2016	PubMed
27208022	NA	primary	1	Expression of Concern. A Central Role for Neuronal AMP-Activated Protein Kinase (AMPK) and Mammalian Target of Rapamycin (mTOR) in High-Protein Diet-Induced Weight Loss. Diabetes 2008;57:594-605. DOI: 10.2337/db07-0573	Journal Article	NA	Diabetes	1939-327X (Electronic)|0012-1797 (Linking)	10.2337/db16-ec04a	2016-05-22	2016	PubMed
27248597	NA	primary	1	Expression of Concern: Protection from Lipopolysaccharide-induced Lung Injury by Augmentation of Airway S-Nitrosothiols	Journal Article	PMC4910897	Am J Respir Crit Care Med	1073-449X (Print)|1073-449X (Linking)	10.1164/rccm.19311eoc	2016-06-02	2016	PubMed
27293384	NA	primary	1	Expression of Concern: The functional role of long non-coding RNAs and epigenetics	Journal Article	PMC4901470	Biol Proced Online	1480-9222 (Linking)	10.1186/s12575-016-0042-1	2016-06-14	2016	PubMed
27367539	NA	primary	1	Expression of Concern	Journal Article	NA	Curr Eye Res	1460-2202 (Electronic)|0271-3683 (Linking)	10.1080/02713683.2016.1199844	2016-07-02	2016	PubMed
27378930	NA	primary	1	Expression of Concern: Mechanism of Action of the Novel Nickel(II) Complex in Simultaneous Reactivation of the Apoptotic Signaling Networks Against Human Colon Cancer Cells	Journal Article	PMC4908668	Front Pharmacol	1663-9812 (Linking)	10.3389/fphar.2016.00190	2016-07-06	2016	PubMed
27453710	NA	primary	1	Expression of Concern: Discoidin Domain Receptors: Potential Actors and Targets in Cancer	Journal Article	PMC4955012	Front Pharmacol	1663-9812 (Linking)	10.3389/fphar.2016.00228	2016-07-26	2016	PubMed
27453891	NA	primary	1	Expression of Concern: Human and Environmental Dangers Posed by Ongoing Global Tropospheric Aerosolized Particulates for Weather Modification	Journal Article	PMC4954944	Front Public Health	2296-2565 (Linking)	10.3389/fpubh.2016.00155	2016-07-26	2016	PubMed
27453979	NA	primary	1	Expression of Concern: A Space Efficient Flexible Pivot Selection Approach to Evaluate Determinant and Inverse of a Matrix	Journal Article|Comment	PMC4959748	PLoS One	1932-6203 (Electronic)|1932-6203 (Linking)	10.1371/journal.pone.0160281	2016-07-26	2016	PubMed
27456622	NA	primary	1	Expression of Concern. Transcription Factor 7-Like 2 Regulates beta-Cell Survival and Function in Human Pancreatic Islets. Diabetes 2008;57:645-653. DOI: 10.2337/db07-0847; and erratum. Diabetes 2014;63:3974. DOI: 10.2337/db14-er11	Journal Article	NA	Diabetes	1939-327X (Electronic)|0012-1797 (Linking)	10.2337/db16-ec08	2016-07-27	2016	PubMed
27456623	NA	primary	1	Expression of Concern. Low Concentration of Interleukin-1beta Induces FLICE-Inhibitory Protein-Mediated beta-Cell Proliferation in Human Pancreatic Islets. Diabetes 2006;55:2713-2722; DOI: 10.2337/db05-1430	Journal Article	NA	Diabetes	1939-327X (Electronic)|0012-1797 (Linking)	10.2337/db16-ec08a	2016-07-27	2016	PubMed
27457779	NA	primary	1	Five-Year Follow-Up of High-Risk Infants with Family History of Allergy Who Were Exclusively Breast-Fed or Fed Partial Whey Hydrolysate, Soy, and Conventional Cow's Milk Formulas: Expression of Serious Concern	Journal Article	NA	J Pediatr Gastroenterol Nutr	1536-4801 (Electronic)|0277-2116 (Linking)	10.1097/mpg.0000000000001327	2016-07-27	2016	PubMed
27581569	NA	primary	1	Erratum/Corrigendum	Journal Article|Published Erratum	PMC5009800	J Physiol	1469-7793 (Electronic)|0022-3751 (Linking)	10.1113/jp272710	2016-09-02	2016	PubMed
27581570	NA	primary	1	Erratum/Corrigendum	Journal Article|Published Erratum	PMC5009785	J Physiol	1469-7793 (Electronic)|0022-3751 (Linking)	10.1113/jp272726	2016-09-02	2016	PubMed
27581571	NA	primary	1	Erratum/Corrigendum	Journal Article|Published Erratum	PMC5009788	J Physiol	1469-7793 (Electronic)|0022-3751 (Linking)	10.1113/jp272727	2016-09-02	2016	PubMed
27581572	NA	primary	1	Erratum/Corrigendum	Journal Article|Published Erratum	PMC5009773	J Physiol	1469-7793 (Electronic)|0022-3751 (Linking)	10.1113/jp272728	2016-09-02	2016	PubMed
10.1002/stem.1178	NA	primary	1	Selenium Induces Improvement of Stem Cell Behaviors in Human Adipose-Tissue Stromal Cells via SAPK/JNK and Stemness Acting Signals	NA	NA	Stem Cells	NA	NA	NA	2012	journal only
10.1016/j.jacc.2012.11.008	NA	primary	3	Notice of Concern	NA	NA	J Am Coll Cardiol	NA	NA	NA	2012	journal only
10.1021/la205132x	NA	primary	1	NA	NA	NA	Langmuir	NA	NA	NA	NA	journal only
10.1021/la5015362	NA	primary	1	NA	NA	NA	Langmuir	NA	NA	NA	NA	journal only
10.1111/cdev.12225 (2013-12-09)	NA	primary	1	NA	NA	NA	Child Dev	NA	NA	NA	2013	journal only
10.1111/j.1547-5069.2011.01425.x	NA	primary	1	Expression of Concern	NA	NA	J Nurs Scholarsh	NA	NA	NA	2011	journal only
10.1113/EP085027	NA	followup	1	NA	NA	NA	Exp Physiol	NA	NA	NA	2015	journal only
10.1113/expphysiol.2011.059618	NA	primary	1	Expression of concern	NA	NA	Exp Physiol	NA	NA	NA	2011	journal only
10.1124/pr.58.2.8	NA	primary	1	Notice of Concern	NA	NA	Pharmacol Rev	NA	NA	NA	2006	journal only
10.1212/WNL.0000000000000230	NA	primary	1	EDITORIAL EXPRESSION OF CONCERN: Structural and functional brain connectivity in presymptomatic familial frontotemporal dementia	NA	NA	Neurology	NA	NA	NA	2014	journal only
10.1212/WNL.0b013e318296f79b	NA	primary	1	EXPRESSION OF CONCERN: The American Academy of Neurology's Top Five Choosing Wisely recommendations	NA	NA	Neurology	NA	NA	NA	2013	journal only
10.1212/WNL.0b013e3182a69c98	NA	followup	1	Editor's Note	NA	NA	Neurology	NA	NA	NA	2013	journal only
10.1517/14712598.2014.902914	NA	primary	1	Erratum	NA	NA	Expert Opin Biol Ther	NA	NA	NA	2014	journal only
10.1517/14728222.2013.794583	NA	primary	1	Expression of concern	NA	NA	Expert Opin Ther Targets	NA	NA	NA	2013	journal only
10.1634/stemcells.2005-0656	NA	primary	1	Cloned Photomicrographs, Not Cloned Cells	NA	NA	Stem Cells	NA	NA	NA	2005	journal only
10.1634/theoncologist.2007-0153	NA	primary	1	CT Screening for Lung Cancer: Update 2007. Editorial Expression of Concern	NA	NA	Oncologist	NA	NA	NA	2011	journal only
10.1634/theoncologist.2008-0068	NA	primary	1	Commentary: Lung Cancer Screening—Progress or Peril. Editorial Expression of Concern	NA	NA	Oncologist	NA	NA	NA	2008	journal only
10.2174/1871527311312030017	NA	primary	1	Expression of concern	NA	NA	CNS Neurol Disord Drug Targets	NA	NA	NA	2013	journal only
10.7717/peerj.1588 (2016-06-10)	NA	primary	1	[Expression of concern]	NA	NA	PeerJ	NA	NA	NA	2016	journal only
10.7717/peerj.1588 (2016-06-16)	NA	followup	1	NA	NA	NA	PeerJ	NA	NA	NA	2016	journal only
no active url (affecting PMID 18456874)	NA	primary	1	NA	NA	NA	Blood	NA	NA	NA	2010	unavailable
no active url (affecting PMID 20166664)	NA	primary	1	NA	NA	NA	J Am Chem Soc	NA	NA	NA	NA	unavailable
no active url (affecting PMID 21043506)	NA	primary	1	NA	NA	NA	J Am Chem Soc	NA	NA	NA	NA	unavailable
no active url (affecting PMID 21504196)	NA	primary	1	NA	NA	NA	J Am Chem Soc	NA	NA	NA	NA	unavailable
no active url (affecting PMID 21696150)	NA	primary	1	NA	NA	NA	ACS Nano	NA	NA	NA	2013	unavailable
no active url (affecting PMID 22345580)	NA	primary	1	NA	NA	NA	Am J Respir Crit Care Med	NA	NA	NA	2012	unavailable
no active url (affecting PMID 25058034)	NA	primary	1	NA	NA	NA	J Am Chem Soc	NA	NA	NA	2016	unavailable
no active url (affecting PMID 25695040)	NA	primary	1	NA	NA	NA	Front Public Health	NA	NA	NA	2014	unavailable
no active url (affecting PMID 25900735)	NA	primary	1	NA	NA	NA	Exp Physiol	NA	NA	NA	2015	unavailable
PMC1454860	NA	primary	1	Editorial Note	NA	PMC1454860	Immunology	NA	NA	NA	1985	PMC not PubMed
PMC2806547	NA	primary	1	Journal of Clinical Neurology: Notice of Concern	NA	PMC2806547	J Clin Neurol	NA	NA	NA	2009	PMC not PubMed
PMC2851986	NA	primary	2	Editorial Expression of Concern for multiple articles	NA	PMC2851986	Proc Natl Acad Sci U S A	NA	NA	NA	2010	PMC not PubMed
PMC2889072	NA	primary	1	Editorial Expression of Concern: A bifunctional tRNA import receptor from Leishmania mitochondria	NA	PMC2889072	Proc Natl Acad Sci U S A	NA	NA	NA	2010	PMC not PubMed
PMC3248318	NA	primary	1	Sphingosine-1-phosphate receptor-2 deficiency leads to inhibition of macrophage proinflammatory activities and atherosclerosis in apoE-deficient mice	NA	PMC3248318	J Clin Invest	NA	NA	NA	2012	PMC not PubMed
PMC3700391	NA	primary	1	Pandey MK, Sung B, Ahn KS, Kunnumakkara AB, Chaturvedi MM, Aggarwal BB. Gambogic acid, a novel ligand for transferrin receptor, potentiates TNF-induced apoptosis through modulation of the nuclear factor-?B signaling pathway. Blood. 2007;110(10):3517-3525.	NA	PMC3700391	Blood	NA	NA	NA	2013	PMC not PubMed
PMC3700392	NA	primary	1	Harikumar KB, Kunnumakkara AB, Ahn KS, Anand P, Krishnan S, Guha S, Aggarwal BB. Modification of the cysteine residues in I?Ba kinase and NF-?B (p65) by xanthohumol leads to suppression of NF-?B–regulated gene products and potentiation of apoptosis in leukemia cells.Blood. 2009;113(9):2003-2013.	NA	PMC3700392	Blood	NA	NA	NA	2013	PMC not PubMed
PMC3742296	NA	primary	1	Sexual behaviors among men who have sex with men: a quantitative cross sectional study in Kathmandu Valley, Nepal [Expression of concern]	NA	PMC3742296	HIV AIDS (Auckl)	NA	NA	NA	2013	PMC not PubMed
PMC4109628	NA	primary	1	A cross-sectional study on perception of stigma by Chinese schizophrenia patients [Expression of concern]	NA	PMC4109628	Neuropsychiatr Dis Treat	NA	NA	NA	2014	PMC not PubMed
PMC4846853	NA	primary	1	Expression of Concern: Takai, N. and Narahara, H. Epigenetic Therapy in Human Choriocarcinoma. Cancers 2010, 2, 1683–1688	NA	PMC4846853	Cancers (Basel)	NA	NA	NA	2016	PMC not PubMed

## Sheet: Affected publications
PMID (PubMed ID)	Title	MEDLINE Publication Type	PMCID (PubMed Central ID)	Journal	ISSN	DOI	PubMed record date (CRDT)	Year
10329599	Pediatric AIDS-associated lymphocytic interstitial pneumonia and pulmonary arterio-occlusive disease: role of VCAM-1/VLA-4 adhesion pathway and human herpesviruses	Clinical Trial|Journal Article|Research Support U S Gov't P H S	PMC1866586	Am J Pathol	0002-9440 (Print)|0002-9440 (Linking)	10.1016/s0002-9440(10)65400-4	1999-05-18	1999
10388110	The HER-2/neu Oncogene in Breast Cancer: Prognostic Factor, Predictive Factor, and Target for Therapy	Journal article	NA	Oncologist	1549-490X (Electronic)|1083-7159 (Linking)	NA	1999-07-01	1998
10811848	HIV-specific cytotoxic T lymphocytes traffic to lymph nodes and localize at sites of HIV replication and cell death	Journal Article|Research Support U S Gov't P H S|Retracted Publication	PMC315465	J Clin Invest	0021-9738 (Print)|0021-9738 (Linking)	10.1172/jci8707	2000-05-17	2000
10886338	Organization of connections of the basal and accessory basal nuclei in the monkey amygdala	Journal Article|Research Support Non-U S Gov't|Research Support U S Gov't P H S	NA	Eur J Neurosci	0953-816X (Print)|0953-816X (Linking)	NA	2000-07-11	2000
11087881	Comparison of upper gastrointestinal toxicity of rofecoxib and naproxen in patients with rheumatoid arthritis. VIGOR Study Group	Clinical Trial|Comparative Study|Journal Article|Multicenter Study|Randomized Controlled Trial|Research Support Non-U S Gov't	NA	N Engl J Med	0028-4793 (Print)|0028-4793 (Linking)	10.1056/nejm200011233432103	2000-11-23	2000
11102966	Metallothionein I+II expression and their role in experimental autoimmune encephalomyelitis	Journal Article|Research Support Non-U S Gov't	NA	Glia	0894-1491 (Print)|0894-1491 (Linking)	NA	2000-12-05	2000
11139469	Angiotensin AT(1) and AT(2) receptors differentially regulate angiopoietin-2 and vascular endothelial growth factor expression and angiogenesis by modulating heparin binding-epidermal growth factor (EGF)-mediated EGF receptor transactivation	Journal Article|Research Support Non-U S Gov't|Retracted Publication	NA	Circ Res	1524-4571 (Electronic)|0009-7330 (Linking)	NA	2001-01-05	2001
11147630	Early lung cancer action project: overall design and findings from baseline screening	Clinical Trial|Comparative Study|Journal Article|Research Support Non-U S Gov't|Research Support U S Gov't P H S	NA	Cancer	0008-543X (Print)|0008-543X (Linking)	NA	2001-01-09	2000
11251695	Efficacy of gabapentin in migraine prophylaxis	Clinical Trial|Journal Article|Multicenter Study|Randomized Controlled Trial	NA	Headache	0017-8748 (Print)|0017-8748 (Linking)	NA	2001-03-17	2001
11320386	DNA content as a prognostic marker in patients with oral leukoplakia	Evaluation Studies|Journal Article|Multicenter Study|Research Support Non-U S Gov't|Retracted Publication	NA	N Engl J Med	0028-4793 (Print)|0028-4793 (Linking)	10.1056/nejm200104263441702	2001-04-26	2001
11443621	Early lung cancer action project: initial findings on repeat screenings	Journal Article|Research Support Non-U S Gov't|Research Support U S Gov't P H S	NA	Cancer	0008-543X (Print)|0008-543X (Linking)	NA	2001-07-10	2001
11447266	NCX-1000, a NO-releasing derivative of ursodeoxycholic acid, selectively delivers NO to the liver and protects against development of portal hypertension	Journal Article|Research Support Non-U S Gov't	PMC37532	Proc Natl Acad Sci U S A	0027-8424 (Print)|0027-8424 (Linking)	10.1073/pnas.151136298	2001-07-12	2001
11465968	Bisoprolol reduces cardiac death and myocardial infarction in high-risk patients as long as 2 years after successful major vascular surgery	Clinical Trial|Journal Article|Multicenter Study|Randomized Controlled Trial	NA	Eur Heart J	0195-668X (Print)|0195-668X (Linking)	10.1053/euhj.2000.2555	2001-07-24	2001
11566906	Angiotensin II type 2 receptor inhibits epidermal growth factor receptor transactivation by increasing association of SHP-1 tyrosine phosphatase	Journal Article|Research Support Non-U S Gov't|Retracted Publication	NA	Hypertension	1524-4563 (Electronic)|0194-911X (Linking)	NA	2001-09-22	2001
11745232	Modeling of long-term screening for lung carcinoma	Clinical Trial|Journal Article|Randomized Controlled Trial|Research Support U S Gov't P H S	NA	Cancer	0008-543X (Print)|0008-543X (Linking)	NA	2001-12-18	2001
11786574	Gross genomic aberrations in precancers: clinical implications of a long-term follow-up study in oral erythroplakias	Journal Article|Research Support Non-U S Gov't	NA	J Clin Oncol	0732-183X (Print)|0732-183X (Linking)	10.1200/jco.2002.20.2.456	2002-01-12	2002
11804592	Direct interaction of c-Myc with Smad2 and Smad3 to inhibit TGF-beta-mediated induction of the CDK inhibitor p15(Ink4B)	Journal Article|Research Support Non-U S Gov't	NA	Mol Cell	1097-2765 (Print)|1097-2765 (Linking)	NA	2002-01-24	2002
11821506	Daily hemodialysis and the outcome of acute renal failure	Clinical Trial|Comparative Study|Controlled Clinical Trial|Journal Article	NA	N Engl J Med	1533-4406 (Electronic)|0028-4793 (Linking)	10.1056/NEJMoa010877	2002-02-01	2002
12170765	Differential inactivation of caspase-8 in lung cancers	Comparative Study|Journal Article|Research Support U S Gov't P H S	NA	Cancer Biol Ther	1538-4047 (Print)|1538-4047 (Linking)	NA	2002-08-13	2002
12195699	Activated protein C inhibits lipopolysaccharide-induced tumor necrosis factor-alpha production by inhibiting activation of both nuclear factor-kappa B and activator protein-1 in human monocytes	Journal Article	NA	Thromb Haemost	0340-6245 (Print)|0340-6245 (Linking)	NA	2002-08-28	2002
12208807	Calmodulin kinase II and arrhythmias in a mouse model of cardiac hypertrophy	Journal Article|Research Support Non-U S Gov't|Research Support U S Gov't P H S	NA	Circulation	1524-4539 (Electronic)|0009-7322 (Linking)	NA	2002-09-05	2002
12223532	Amyloid precursor protein, presenilins, and alpha-synuclein: molecular pathogenesis and pharmacological applications in Alzheimer's disease	Journal Article|Research Support Non-U S Gov't|Review	NA	Pharmacol Rev	0031-6997 (Print)|0031-6997 (Linking)	NA	2002-09-12	2002
12370229	Angiogenesis by implantation of peripheral blood mononuclear cells and platelets into ischemic limbs	Journal Article|Research Support Non-U S Gov't|Retracted Publication	NA	Circulation	1524-4539 (Electronic)|0009-7322 (Linking)	NA	2002-10-09	2002
12427966	NCX-1015, a nitric-oxide derivative of prednisolone, enhances regulatory T cells in the lamina propria and protects against 2,4,6-trinitrobenzene sulfonic acid-induced colitis in mice	Journal Article|Research Support Non-U S Gov't	PMC137791	Proc Natl Acad Sci U S A	0027-8424 (Print)|0027-8424 (Linking)	10.1073/pnas.232583599	2002-11-13	2002
12433513	Effect of an Indo-Mediterranean diet on progression of coronary artery disease in high risk patients (Indo-Mediterranean Diet Heart Study): a randomised single-blind trial	Clinical Trial|Journal Article|Multicenter Study|Randomized Controlled Trial|Research Support Non-U S Gov't	NA	Lancet	0140-6736 (Print)|0140-6736 (Linking)	10.1016/s0140-6736(02)11472-3	2002-11-16	2002
12462750	Effects of lanthanum element on the rooting of loquat plantlet in vitro	Journal Article|Research Support Non-U S Gov't	NA	Biol Trace Elem Res	0163-4984 (Print)|0163-4984 (Linking)	NA	2002-12-05	2002
12466137	Constitutive nuclear factor-kappaB activity is crucial for human retinoblastoma cell viability	Journal Article|Research Support Non-U S Gov't	PMC1850903	Am J Pathol	0002-9440 (Print)|0002-9440 (Linking)	NA	2002-12-06	2002
12473561	NCX-4016 (NO-aspirin) inhibits lipopolysaccharide-induced tissue factor expression in vivo: role of nitric oxide	Journal Article|Research Support Non-U S Gov't	NA	Circulation	1524-4539 (Electronic)|0009-7322 (Linking)	NA	2002-12-11	2002
12511546	Enhancement of ischemia-induced angiogenesis by eNOS overexpression	Journal Article|Research Support Non-U S Gov't|Retracted Publication	NA	Hypertension	1524-4563 (Electronic)|0194-911X (Linking)	NA	2003-01-04	2003
12562591	Parahippocampal volume deficits in subjects with aging-associated cognitive decline	Comparative Study|Journal Article|Research Support Non-U S Gov't	NA	Am J Psychiatry	0002-953X (Print)|0002-953X (Linking)	10.1176/appi.ajp.160.2.379	2003-02-04	2003
12599235	Overdiagnosis in chest radiographic screening for lung carcinoma: frequency	Journal Article	NA	Cancer	0008-543X (Print)|0008-543X (Linking)	10.1002/cncr.11185	2003-02-25	2003
12697869	Cadherin-13, a mediator of calcium-dependent cell-cell adhesion, is silenced by methylation in chronic myeloid leukemia and correlates with pretreatment risk profile and cytogenetic response to interferon alfa	Journal Article|Research Support Non-U S Gov't	NA	J Clin Oncol	0732-183X (Print)|0732-183X (Linking)	10.1200/jco.2003.08.166	2003-04-17	2003
12702754	Use of combinatorial genetic libraries to humanize N-linked glycosylation in the yeast Pichia pastoris	Journal Article	PMC154291	Proc Natl Acad Sci U S A	0027-8424 (Print)|0027-8424 (Linking)	10.1073/pnas.0931263100	2003-04-19	2003
12755808	The contribution of clinical pharmacology to antimalarial drug discovery and development	Journal Article|Review	PMC1884199	Br J Clin Pharmacol	0306-5251 (Print)|0306-5251 (Linking)	NA	2003-05-21	2003
12783573	New therapeutic target in primary headaches - blocking theCGRP receptor	Journal Article|Research Support Non-U S Gov't|Review	NA	Expert Opin Ther Targets	1744-7631 (Electronic)|1472-8222 (Linking)	10.1517/14728222.7.3.377	2003-06-05	2003
12897328	The Her-2/neu gene and protein in breast cancer 2003: biomarker and target of therapy	Journal Article|Research Support Non-U S Gov't|Review	NA	Oncologist	1083-7159 (Print)|1083-7159 (Linking)	NA	2003-08-05	2003
12937159	Ikaros isoforms in human pituitary tumors: distinct localization, histone acetylation, and activation of the 5' fibroblast growth factor receptor-4 promoter	Journal Article|Research Support Non-U S Gov't	PMC1868268	Am J Pathol	0002-9440 (Print)|0002-9440 (Linking)	10.1016/s0002-9440(10)63477-3	2003-08-26	2003
12958150	Immunohistochemical detection of interleukin-6 in human skeletal muscle fibers following exercise	Journal Article|Retracted Publication	NA	Faseb J	1530-6860 (Electronic)|0892-6638 (Linking)	10.1096/fj.03-0311fje	2003-09-06	2003
14665731	Effects of cerium on nitrogen metabolism of peach plantlet in vitro	Journal Article|Research Support Non-U S Gov't	NA	Biol Trace Elem Res	0163-4984 (Print)|0163-4984 (Linking)	10.1385/bter:95:3:259	2003-12-11	2003
14762100	Cooperation between aspirin-triggered lipoxin and nitric oxide (NO) mediates antiadhesive properties of 2-(Acetyloxy)benzoic acid 3-(nitrooxymethyl)phenyl ester (NCX-4016) (NO-aspirin) on neutrophil-endothelial cell adherence	Journal Article	NA	J Pharmacol Exp Ther	0022-3565 (Print)|0022-3565 (Linking)	10.1124/jpet.103.063651	2004-02-06	2004
14963337	Evidence of a pluripotent human embryonic stem cell line derived from a cloned blastocyst	Journal Article|Research Support Non-U S Gov't|Retracted Publication	NA	Science	1095-9203 (Electronic)|0036-8075 (Linking)	10.1126/science.1094515	2004-02-14	2004
15070790	The influence of resection and aneuploidy on mortality in oral leukoplakia	Journal Article|Research Support Non-U S Gov't|Research Support U S Gov't P H S|Retracted Publication	NA	N Engl J Med	1533-4406 (Electronic)|0028-4793 (Linking)	10.1056/NEJMoa033374	2004-04-09	2004
15087507	RNA-mediated metal-metal bond formation in the synthesis of hexagonal palladium nanoparticles	Journal Article|Research Support Non-U S Gov't|Retracted Publication	NA	Science	1095-9203 (Electronic)|0036-8075 (Linking)	10.1126/science.1095678	2004-04-17	2004
15142861	Microtubules regulate angiotensin II type 1 receptor and Rac1 localization in caveolae/lipid rafts: role in redox signaling	Journal Article|Research Support Non-U S Gov't|Research Support U S Gov't P H S|Retracted Publication	NA	Arterioscler Thromb Vasc Biol	1524-4636 (Electronic)|1079-5642 (Linking)	10.1161/01.ATV.0000132400.25045.2a	2004-05-15	2004
15178763	Structure of vaccinia complement protein in complex with heparin and potential implications for complement regulation	Comparative Study|Journal Article|Research Support Non-U S Gov't|Research Support U S Gov't Non-P H S|Research Support U S Gov't P H S	PMC428448	Proc Natl Acad Sci U S A	0027-8424 (Print)|0027-8424 (Linking)	10.1073/pnas.0400744101	2004-06-05	2004
15249508	Aldosterone directly induces myocyte apoptosis through calcineurin-dependent pathways	Journal Article|Research Support Non-U S Gov't|Retracted Publication	NA	Circulation	1524-4539 (Electronic)|0009-7322 (Linking)	10.1161/01.cir.0000135599.33787.ca	2004-07-14	2004
15297470	Nitric oxide (NO)-releasing naproxen (HCT-3012 (S)-6-methoxy-alpha-methyl-2-naphthaleneacetic Acid 4-(nitrooxy)butyl ester ) interactions with aspirin in gastric mucosa of arthritic rats reveal a role for aspirin-triggered lipoxin, prostaglandins, and NO in gastric protection	Journal Article	NA	J Pharmacol Exp Ther	0022-3565 (Print)|0022-3565 (Linking)	10.1124/jpet.104.072843	2004-08-07	2004
15340854	No effects of intermittent 50 Hz EMF on cytoplasmic free calcium and on the mitochondrial membrane potential in human diploid fibroblasts	Comparative Study|Journal Article|Research Support Non-U S Gov't	NA	Radiat Environ Biophys	0301-634X (Print)|0301-634X (Linking)	10.1007/s00411-004-0252-9	2004-09-02	2004
15351864	Prevention of central venous line-related thrombosis by continuous infusion of low-dose unfractionated heparin, in patients with haemato-oncological disease. A randomized controlled trial	Clinical Trial|Journal Article|Randomized Controlled Trial	NA	Thromb Haemost	0340-6245 (Print)|0340-6245 (Linking)	10.1160/th04-02-0087	2004-09-08	2004
15505205	A beta-oxidation-resistant lipoxin A4 analog treats hapten-induced colitis by attenuating inflammation and immune dysfunction	Journal Article|Research Support Non-U S Gov't	PMC524215	Proc Natl Acad Sci U S A	0027-8424 (Print)|0027-8424 (Linking)	10.1073/pnas.0404722101	2004-10-27	2004
15536186	Effects of type IV collagen and laminin on the cryopreservation of human embryonic stem cells	Journal Article|Research Support Non-U S Gov't|Retracted Publication	NA	Stem Cells	1066-5099 (Print)|1066-5099 (Linking)	10.1634/stemcells.22-6-950	2004-11-13	2004
15585662	Substrate requirements for let-7 function in the developing zebrafish embryo	Journal Article	PMC535676	Nucleic Acids Res	1362-4962 (Electronic)|0305-1048 (Linking)	10.1093/nar/gkh968	2004-12-09	2004
15618276	Exercise induces interleukin-8 expression in human skeletal muscle	Journal Article|Research Support Non-U S Gov't|Retracted Publication	PMC1665593	J Physiol	0022-3751 (Print)|0022-3751 (Linking)	10.1113/jphysiol.2004.077610	2004-12-25	2004
15629381	Seven-year follow-up after dobutamine stress echocardiography: impact of gender on prognosis	Journal Article	NA	J Am Coll Cardiol	0735-1097 (Print)|0735-1097 (Linking)	10.1016/j.jacc.2004.09.048	2005-01-05	2005
15630490	Contribution of capsaicin-sensitive sensory neurons to antithrombin-induced reduction of ischemia/reperfusion-induced liver injury in rats	Journal Article	NA	Thromb Haemost	0340-6245 (Print)|0340-6245 (Linking)	10.1160/th04-02-0106	2005-01-05	2005
15640275	Exercise-induced metallothionein expression in human skeletal muscle fibres	Clinical Trial|Journal Article|Research Support Non-U S Gov't|Retracted Publication	NA	Exp Physiol	0958-0670 (Print)|0958-0670 (Linking)	10.1113/expphysiol.2004.029371	2005-01-11	2005
15660914	Directing stem cells into the keratinocyte lineage in vitro	Journal Article|Review	NA	Exp Dermatol	0906-6705 (Print)|0906-6705 (Linking)	10.1111/j.0906-6705.2005.00262.x	2005-01-22	2005
15741530	Effect of folate and mecobalamin on hip fractures in patients with stroke: a randomized controlled trial	Clinical Trial|Journal Article|Randomized Controlled Trial|Retracted Publication	NA	Jama	1538-3598 (Electronic)|0098-7484 (Linking)	10.1001/jama.293.9.1082	2005-03-03	2005
15774785	Risk markers of oral cancer in clinically normal mucosa as an aid in smoking cessation counseling	Journal Article|Research Support Non-U S Gov't|Research Support U S Gov't P H S|Retracted Publication	NA	J Clin Oncol	0732-183X (Print)|0732-183X (Linking)	10.1200/jco.2005.03.172	2005-03-19	2005
15860571	A farnesoid x receptor-small heterodimer partner regulatory cascade modulates tissue metalloproteinase inhibitor-1 and matrix metalloprotease expression in hepatic stellate cells and promotes resolution of liver fibrosis	Journal Article|Research Support Non-U S Gov't	NA	J Pharmacol Exp Ther	0022-3565 (Print)|0022-3565 (Linking)	10.1124/jpet.105.084905	2005-04-30	2005
1586782	Randomised controlled trial of cardioprotective diet in patients with recent acute myocardial infarction: results of one year follow up	Clinical Trial|Journal Article|Randomized Controlled Trial	PMC1881705	Bmj	0959-8138 (Print)|0959-535X (Linking)	NA	1992-04-18	1992
15894818	Effect of La(III) on the growth and aging of root of loquat plantlet in vitro	Journal Article|Research Support Non-U S Gov't	NA	Biol Trace Elem Res	0163-4984 (Print)|0163-4984 (Linking)	10.1385/bter:104:2:185	2005-05-17	2005
15905366	Patient-specific embryonic stem cells derived from human SCNT blastocysts	Journal Article|Research Support Non-U S Gov't|Retracted Publication	NA	Science	1095-9203 (Electronic)|0036-8075 (Linking)	10.1126/science.1112286	2005-05-21	2005
15931363	Novel management of oral cancer: a paradigm of predictive oncology	Journal Article|Research Support N I H Extramural|Research Support Non-U S Gov't|Research Support U S Gov't P H S|Retracted Publication|Review	PMC1069099	Clin Med Res	1539-4182 (Print)|1539-4182 (Linking)	NA	2005-06-03	2004
15976327	Caveolin-1 is essential for activation of Rac1 and NAD(P)H oxidase after angiotensin II type 1 receptor stimulation in vascular smooth muscle cells: role in redox signaling and vascular hypertrophy	Journal Article|Research Support N I H Extramural|Research Support Non-U S Gov't|Research Support U S Gov't P H S|Retracted Publication	NA	Arterioscler Thromb Vasc Biol	1524-4636 (Electronic)|1079-5642 (Linking)	10.1161/01.atv.0000175295.09607.18	2005-06-25	2005
15980055	Cross-talk between farnesoid-X-receptor (FXR) and peroxisome proliferator-activated receptor gamma contributes to the antifibrotic activity of FXR ligands in rodent models of liver cirrhosis	Journal Article|Research Support Non-U S Gov't	NA	J Pharmacol Exp Ther	0022-3565 (Print)|0022-3565 (Linking)	10.1124/jpet.105.085597	2005-06-28	2005
15992987	Use of an automatic mechanical chest compression device (LUCAS) as a bridge to establishing cardiopulmonary bypass for a patient with hypothermic cardiac arrest	Case Reports|Journal Article	NA	Resuscitation	0300-9572 (Print)|0300-9572 (Linking)	10.1016/j.resuscitation.2005.03.011	2005-07-05	2005
15994554	A magnetic nanoprobe technology for detecting molecular interactions in live cells	Journal Article|Research Support Non-U S Gov't|Retracted Publication	NA	Science	1095-9203 (Electronic)|0036-8075 (Linking)	10.1126/science.1112869	2005-07-05	2005
16003132	The significance of ileo-colonic lymphoid nodular hyperplasia in children with autistic spectrum disorder	Journal Article	NA	Eur J Gastroenterol Hepatol	0954-691X (Print)|0954-691X (Linking)	NA	2005-07-09	2005
16007329	Amelioration of osteoporosis and hypovitaminosis D by sunlight exposure in hospitalized, elderly women with Alzheimer's disease: a randomized controlled trial	Clinical Trial|Journal Article|Randomized Controlled Trial|Retracted Publication	NA	J Bone Miner Res	0884-0431 (Print)|0884-0431 (Linking)	10.1359/jbmr.050402	2005-07-12	2005
16113797	Inhibition of lipopolysaccharide-induced tissue factor expression in monocytes by urinary trypsin inhibitor in vitro and in vivo	Journal Article	NA	Thromb Haemost	0340-6245 (Print)|0340-6245 (Linking)	10.1160/th04-09-0577	2005-08-23	2005
16192316	Evidence that hydrogen sulfide exerts antinociceptive effects in the gastrointestinal tract by activating KATP channels	Journal Article	NA	J Pharmacol Exp Ther	0022-3565 (Print)|0022-3565 (Linking)	10.1124/jpet.105.091595	2005-09-30	2005
16226613	Non-steroidal anti-inflammatory drugs and the risk of oral cancer: a nested case-control study	Journal Article|Research Support N I H Extramural|Research Support Non-U S Gov't|Research Support U S Gov't P H S|Retracted Publication	NA	Lancet	1474-547X (Electronic)|0140-6736 (Linking)	10.1016/s0140-6736(05)67488-0	2005-10-18	2005
16258088	Randomized trial of prevention of catheter-related bloodstream infection by continuous infusion of low-dose unfractionated heparin in patients with hematologic and oncologic disease	Journal Article|Randomized Controlled Trial	NA	J Clin Oncol	0732-183X (Print)|0732-183X (Linking)	10.1200/jco.2004.00.9787	2005-11-01	2005
16452169	Crystal structure of human apolipoprotein A-I: insights into its protective effect against cardiovascular diseases	Journal Article|Research Support N I H Extramural|Research Support U S Gov't Non-P H S	PMC1413691	Proc Natl Acad Sci U S A	0027-8424 (Print)|0027-8424 (Linking)	10.1073/pnas.0506877103	2006-02-03	2006
16484492	Cdx2 gene expression and trophectoderm lineage specification in mouse embryos	Journal Article|Research Support N I H Extramural|Retracted Publication	NA	Science	1095-9203 (Electronic)|0036-8075 (Linking)	10.1126/science.1120925	2006-02-18	2006
16547946	The interleukin-15/interleukin-15 receptor system as a model for juxtacrine and reverse signaling	Journal Article|Review	NA	Bioessays	0265-9247 (Print)|0265-9247 (Linking)	10.1002/bies.20380	2006-03-21	2006
16565507	Aquaporin 1 is overexpressed in lung cancer and stimulates NIH-3T3 cell proliferation and anchorage-independent growth	Journal Article|Research Support N I H Extramural|Research Support Non-U S Gov't	PMC1606549	Am J Pathol	0002-9440 (Print)|0002-9440 (Linking)	10.2353/ajpath.2006.050596	2006-03-28	2006
16595791	Interactions between natural killer cells, cortisol and prolactin in malaria during pregnancy	Journal Article|Review	PMC1435657	Clin Med Res	1539-4182 (Print)|1539-4182 (Linking)	NA	2006-04-06	2006
16617846	The role of selenium in cancer and viral infection prevention	Journal Article|Retracted Publication	NA	Int J Occup Med Environ Health	1232-1087 (Print)|1232-1087 (Linking)	NA	2006-04-19	2005
16714384	A bifunctional tRNA import receptor from Leishmania mitochondria	Journal Article|Research Support Non-U S Gov't	PMC1482498	Proc Natl Acad Sci U S A	0027-8424 (Print)|0027-8424 (Linking)	10.1073/pnas.0510869103	2006-05-23	2006
16723717	Inhibition of platelet-derived growth factor B signaling enhances the efficacy of anti-vascular endothelial growth factor therapy in multiple models of ocular neovascularization	Journal Article	PMC1606616	Am J Pathol	0002-9440 (Print)|0002-9440 (Linking)	10.2353/ajpath.2006.050588	2006-05-26	2006
16751101	PPM1A functions as a Smad phosphatase to terminate TGFbeta signaling	Journal Article|Research Support N I H Extramural|Research Support Non-U S Gov't	NA	Cell	0092-8674 (Print)|0092-8674 (Linking)	10.1016/j.cell.2006.03.044	2006-06-06	2006
16936204	Exercise improves insulin and leptin sensitivity in hypothalamus of Wistar rats	Journal Article|Research Support Non-U S Gov't	NA	Diabetes	0012-1797 (Print)|0012-1797 (Linking)	10.2337/db05-1622	2006-08-29	2006
16949487	Should major vascular surgery be delayed because of preoperative cardiac testing in intermediate-risk patients receiving beta-blocker therapy with tight heart rate control?	Journal Article|Multicenter Study|Randomized Controlled Trial	NA	J Am Coll Cardiol	1558-3597 (Electronic)|0735-1097 (Linking)	10.1016/j.jacc.2006.03.059	2006-09-05	2006
17003335	Low concentration of interleukin-1beta induces FLICE-inhibitory protein-mediated beta-cell proliferation in human pancreatic islets	Journal Article|Research Support N I H Extramural|Research Support Non-U S Gov't	NA	Diabetes	0012-1797 (Print)|0012-1797 (Linking)	10.2337/db05-1430	2006-09-28	2006
17156115	Chronic pain and ultrarapid opioid detoxification	Journal Article	NA	Pain Pract	1533-2500 (Electronic)|1530-7085 (Linking)	10.1111/j.1533-2500.2005.05105.x	2006-12-13	2005
17466225	A clinical randomized trial to evaluate the safety of a noninvasive approach in high-risk patients undergoing major vascular surgery: the DECREASE-V Pilot Study	Journal Article|Multicenter Study|Randomized Controlled Trial	NA	J Am Coll Cardiol	1558-3597 (Electronic)|0735-1097 (Linking)	10.1016/j.jacc.2006.11.052	2007-05-01	2007
17470551	The pituitary function of androgen receptor constitutes a glucocorticoid production circuit	Journal Article|Research Support Non-U S Gov't	PMC1951475	Mol Cell Biol	0270-7306 (Print)|0270-7306 (Linking)	10.1128/mcb.02039-06	2007-05-02	2007
17519423	Loss-of-function mutation in Toll-like receptor 4 prevents diet-induced obesity and insulin resistance	Journal Article	NA	Diabetes	1939-327X (Electronic)|0012-1797 (Linking)	10.2337/db06-1595	2007-05-24	2007
17604800	Autologous myoblasts and fibroblasts versus collagen for treatment of stress urinary incontinence in women: a randomised controlled trial	Journal Article|Randomized Controlled Trial|Research Support Non-U S Gov't|Retracted Publication	NA	Lancet	1474-547X (Electronic)|0140-6736 (Linking)	10.1016/s0140-6736(07)61014-9	2007-07-03	2007
17614298	Reliability of cytologic diagnosis of early lung cancer	Evaluation Studies|Journal Article	NA	Cancer	0008-543X (Print)|0008-543X (Linking)	10.1002/cncr.22767	2007-07-07	2007
17652295	Efficacy of a hip protector to prevent hip fracture in nursing home residents: the HIP PRO randomized controlled trial	Journal Article|Multicenter Study|Randomized Controlled Trial|Research Support N I H Extramural|Research Support Non-U S Gov't	NA	Jama	1538-3598 (Electronic)|0098-7484 (Linking)	10.1001/jama.298.4.413	2007-07-27	2007
17673602	Gambogic acid, a novel ligand for transferrin receptor, potentiates TNF-induced apoptosis through modulation of the nuclear factor-kappaB signaling pathway	Journal Article|Research Support N I H Extramural|Research Support Non-U S Gov't	PMC2077305	Blood	0006-4971 (Print)|0006-4971 (Linking)	10.1182/blood-2007-03-079616	2007-08-04	2007
17691979	CGRP-receptor antagonism in migraine treatment	Journal Article|Research Support Non-U S Gov't|Review	NA	CNS Neurol Disord Drug Targets	1871-5273 (Print)|1871-5273 (Linking)	NA	2007-08-19	2007
17709391	A regulatory circuit mediating convergence between Nurr1 transcriptional regulation and Wnt signaling	Journal Article|Research Support Non-U S Gov't|Retracted Publication	PMC2169041	Mol Cell Biol	0270-7306 (Print)|0270-7306 (Linking)	10.1128/mcb.00409-07	2007-08-22	2007
17875939	Vitamin K induces osteoblast differentiation through pregnane X receptor-mediated transcriptional control of the Msx2 gene	Journal Article|Research Support Non-U S Gov't|Retracted Publication	PMC2169156	Mol Cell Biol	1098-5549 (Electronic)|0270-7306 (Linking)	10.1128/mcb.00813-07	2007-09-19	2007
17942153	Resistance to Imatinib Mesylate-induced apoptosis in acute lymphoblastic leukemia is associated with PTEN down-regulation due to promoter hypermethylation	Journal Article|Research Support Non-U S Gov't	NA	Leuk Res	0145-2126 (Print)|0145-2126 (Linking)	10.1016/j.leukres.2007.09.005	2007-10-19	2007
17983396	Reduction of postoperative nausea and vomiting and analgesic requirement with dexamethasone in women undergoing general anesthesia for mastectomy	Controlled Clinical Trial|Journal Article|Randomized Controlled Trial	NA	Breast J	1075-122X (Print)|1075-122X (Linking)	10.1111/j.1524-4741.2007.00497.x	2007-11-07	2007
18024211	Validation of gene signatures that predict the response of breast cancer to neoadjuvant chemotherapy: a substudy of the EORTC 10994/BIG 00-01 clinical trial	Clinical Trial Phase III|Journal Article|Multicenter Study|Randomized Controlled Trial|Research Support Non-U S Gov't|Retracted Publication|Validation Studies	NA	Lancet Oncol	1474-5488 (Electronic)|1470-2045 (Linking)	10.1016/s1470-2045(07)70345-5	2007-11-21	2007
18024456	Prostate cancer: MR imaging-guided galvanotherapy--technical development and first clinical results	Clinical Trial|Journal Article	NA	Radiology	1527-1315 (Electronic)|0033-8419 (Linking)	10.1148/radiol.2453061623	2007-11-21	2007
18057094	A central role for neuronal AMP-activated protein kinase (AMPK) and mammalian target of rapamycin (mTOR) in high-protein diet-induced weight loss	Journal Article|Research Support Non-U S Gov't	NA	Diabetes	1939-327X (Electronic)|0012-1797 (Linking)	10.2337/db07-0573	2007-12-07	2007
18071026	Transcription factor 7-like 2 regulates beta-cell survival and function in human pancreatic islets	Journal Article|Research Support N I H Extramural|Research Support Non-U S Gov't	NA	Diabetes	1939-327X (Electronic)|0012-1797 (Linking)	10.2337/db07-0847	2007-12-12	2007
18208334	Protein under-wrapping causes dosage sensitivity and decreases gene duplicability	Journal Article|Research Support N I H Extramural	PMC2211539	PLoS Genet	1553-7404 (Electronic)|1553-7390 (Linking)	10.1371/journal.pgen.0040011	2008-01-23	2007
18245013	CT screening for lung cancer: update 2007	Journal Article|Review	NA	Oncologist	1083-7159 (Print)|1083-7159 (Linking)	10.1634/theoncologist.2007-0153	2008-02-05	2008
18278508	Radiofrequency electromagnetic fields (UMTS, 1,950 MHz) induce genotoxic effects in vitro in human fibroblasts but not in lymphocytes	Journal Article|Research Support Non-U S Gov't	NA	Int Arch Occup Environ Health	0340-0131 (Print)|0340-0131 (Linking)	10.1007/s00420-008-0305-5	2008-02-19	2008
18279948	Probiotic prophylaxis in predicted severe acute pancreatitis: a randomised, double-blind, placebo-controlled trial	Journal Article|Multicenter Study|Randomized Controlled Trial|Research Support Non-U S Gov't	NA	Lancet	1474-547X (Electronic)|0140-6736 (Linking)	10.1016/s0140-6736(08)60207-x	2008-02-19	2008
18422498	Opportunities and challenges of sexual health services among young people: a study in Nepal	Journal Article|Review	NA	J Sex Med	1743-6109 (Electronic)|1743-6095 (Linking)	10.1111/j.1743-6109.2008.00798.x	2008-04-22	2008
18434303	Phosphorylation and dephosphorylation of tyrosine 141 regulate stability and degradation of INrf2: a novel mechanism in Nrf2 activation	Journal Article|Research Support N I H Extramural	PMC2427343	J Biol Chem	0021-9258 (Print)|0021-9258 (Linking)	10.1074/jbc.M709854200	2008-04-25	2008
18448558	Commentary: lung cancer screening--progress or peril	Comment|Journal Article	NA	Oncologist	1083-7159 (Print)|1083-7159 (Linking)	10.1634/theoncologist.2008-0068	2008-05-02	2008
18456874	Osteolineage niche cells initiate hematopoietic stem cell mobilization	Journal Article|Research Support N I H Extramural|Research Support Non-U S Gov't|Retracted Publication	PMC2481533	Blood	1528-0020 (Electronic)|0006-4971 (Linking)	10.1182/blood-2008-01-133710	2008-05-06	2008
18556627	Decline in NRF2-regulated antioxidants in chronic obstructive pulmonary disease lungs due to loss of its positive regulator, DJ-1	Journal Article|Research Support N I H Extramural|Research Support Non-U S Gov't|Retracted Publication	PMC2542433	Am J Respir Crit Care Med	1535-4970 (Electronic)|1073-449X (Linking)	10.1164/rccm.200803-380OC	2008-06-17	2008
18583539	IFATS collection: Selenium induces improvement of stem cell behaviors in human adipose-tissue stromal cells via SAPK/JNK and stemness acting signals	Journal Article|Research Support Non-U S Gov't|Retracted Publication	NA	Stem Cells	1549-4918 (Electronic)|1066-5099 (Linking)	10.1634/stemcells.2008-0184	2008-06-28	2008
18820730	The PHA test reflects acquired T-cell mediated immunocompetence in birds	Journal Article	PMC2546448	PLoS One	1932-6203 (Electronic)|1932-6203 (Linking)	10.1371/journal.pone.0003295	2008-09-30	2008
18950853	Effect of tesofensine on bodyweight loss, body composition, and quality of life in obese patients: a randomised, double-blind, placebo-controlled trial	Clinical Trial Phase II|Journal Article|Multicenter Study|Randomized Controlled Trial|Research Support Non-U S Gov't	NA	Lancet	1474-547X (Electronic)|0140-6736 (Linking)	10.1016/s0140-6736(08)61525-1	2008-10-28	2008
18952893	Modification of the cysteine residues in IkappaBalpha kinase and NF-kappaB (p65) by xanthohumol leads to suppression of NF-kappaB-regulated gene products and potentiation of apoptosis in leukemia cells	Journal Article|Research Support N I H Extramural|Research Support Non-U S Gov't	PMC2947354	Blood	1528-0020 (Electronic)|0006-4971 (Linking)	10.1182/blood-2008-04-151944	2008-10-28	2008
18981223	Coactivation of estrogen receptor beta by gonadotropin-induced cofactor GIOT-4	Journal Article|Research Support Non-U S Gov't|Retracted Publication	PMC2612490	Mol Cell Biol	1098-5549 (Electronic)|0270-7306 (Linking)	10.1128/mcb.00884-08	2008-11-05	2008
19052240	Enhancing nuclear receptor-induced transcription requires nuclear motor and LSD1-dependent gene networking in interchromatin granules	Journal Article|Research Support N I H Extramural|Research Support Non-U S Gov't|Research Support U S Gov't Non-P H S	PMC2593616	Proc Natl Acad Sci U S A	1091-6490 (Electronic)|0027-8424 (Linking)	10.1073/pnas.0810634105	2008-12-05	2008
19075001	Corepressive action of CBP on androgen receptor transactivation in pericentric heterochromatin in a Drosophila experimental model system	Journal Article|Research Support Non-U S Gov't	PMC2643800	Mol Cell Biol	1098-5549 (Electronic)|0270-7306 (Linking)	10.1128/mcb.02123-07	2008-12-17	2008
19157988	SPORCalc: A development of a database analysis that provides putative metabolic enzyme reactions for ligand-based drug design	Journal Article|Research Support Non-U S Gov't	NA	Comput Biol Chem	1476-928X (Electronic)|1476-9271 (Linking)	10.1016/j.compbiolchem.2008.11.002	2009-01-23	2008
19246643	Oxidative stress-mediated mitochondrial dysfunction contributes to angiotensin II-induced nonalcoholic fatty liver disease in transgenic Ren2 rats	Journal Article|Research Support N I H Extramural|Research Support Non-U S Gov't	PMC2671364	Am J Pathol	1525-2191 (Electronic)|0002-9440 (Linking)	10.2353/ajpath.2009.080697	2009-02-28	2009
19273580	Acute exercise modulates the Foxo1/PGC-1alpha pathway in the liver of diet-induced obesity rats	Journal Article|Research Support Non-U S Gov't	PMC2689344	J Physiol	1469-7793 (Electronic)|0022-3751 (Linking)	10.1113/jphysiol.2008.164202	2009-03-11	2009
19279002	Prothymosin-alpha mediates nuclear import of the INrf2/Cul3 Rbx1 complex to degrade nuclear Nrf2	Journal Article|Research Support N I H Extramural	PMC2679486	J Biol Chem	0021-9258 (Print)|0021-9258 (Linking)	10.1074/jbc.M808084200	2009-03-13	2009
19324975	Protection from lipopolysaccharide-induced lung injury by augmentation of airway S-nitrosothiols	Journal Article|Research Support N I H Extramural|Research Support Non-U S Gov't	PMC2701501	Am J Respir Crit Care Med	1535-4970 (Electronic)|1073-449X (Linking)	10.1164/rccm.200807-1186OC	2009-03-28	2009
19332486	Inhibition of hypothalamic Foxo1 expression reduced food intake in diet-induced obesity rats	Journal Article|Research Support Non-U S Gov't	PMC2697302	J Physiol	1469-7793 (Electronic)|0022-3751 (Linking)	10.1113/jphysiol.2009.170050	2009-04-01	2009
19346299	The HER-2 receptor and breast cancer: ten years of targeted anti-HER-2 therapy and personalized medicine	Journal Article|Review	NA	Oncologist	1549-490X (Electronic)|1083-7159 (Linking)	10.1634/theoncologist.2008-0230	2009-04-07	2009
19369217	Mutational analysis of the HIV-1 auxiliary protein Vif identifies independent domains important for the physical and functional interaction with HIV-1 reverse transcriptase	Journal Article|Research Support Non-U S Gov't	PMC2699511	Nucleic Acids Res	1362-4962 (Electronic)|0305-1048 (Linking)	10.1093/nar/gkp226	2009-04-17	2009
19459279	Avian influenza infections in birds--a moving target	Journal Article|Review	PMC4634665	Influenza Other Respir Viruses	1750-2659 (Electronic)|1750-2640 (Linking)	NA	2009-05-23	2007
19513288	Circulating endothelial progenitor cells in cerebrovascular disease	Journal Article|Retracted Publication	PMC2686850	J Clin Neurol	1738-6586 (Print)|1738-6586 (Linking)	10.3988/jcn.2008.4.4.139	2009-06-11	2008
19664153	CCR5 blockade in combination with rapamycin prolongs cardiac allograft survival in mice	Comparative Study|Journal Article|Research Support Non-U S Gov't|Retracted Publication	PMC2745039	Clin Exp Immunol	1365-2249 (Electronic)|0009-9104 (Linking)	10.1111/j.1365-2249.2009.03982.x	2009-08-12	2009
19713421	Guidelines for pre-operative cardiac risk assessment and perioperative cardiac management in non-cardiac surgery	Journal Article|Practice Guideline	NA	Eur Heart J	1522-9645 (Electronic)|0195-668X (Linking)	10.1093/eurheartj/ehp337	2009-08-29	2009
19797762	Heightened endoplasmic reticulum stress in the lungs of patients with chronic obstructive pulmonary disease: the role of Nrf2-regulated proteasomal activity	Journal Article|Research Support N I H Extramural|Research Support Non-U S Gov't|Retracted Publication	PMC2796732	Am J Respir Crit Care Med	1535-4970 (Electronic)|1073-449X (Linking)	10.1164/rccm.200903-0324OC	2009-10-03	2009
19815723	Detection of an infectious retrovirus, XMRV, in blood cells of patients with chronic fatigue syndrome	Journal Article|Research Support N I H Extramural|Research Support Non-U S Gov't|Research Support U S Gov't Non-P H S|Retracted Publication	NA	Science	1095-9203 (Electronic)|0036-8075 (Linking)	10.1126/science.1179052	2009-10-10	2009
19815770	Reactome array: forging a link between metabolome and genome	Journal Article|Research Support Non-U S Gov't|Retracted Publication	NA	Science	1095-9203 (Electronic)|0036-8075 (Linking)	10.1126/science.1174094	2009-10-10	2009
19825980	Stabilization of XIAP mRNA through the RNA binding protein HuR regulated by cellular polyamines	Journal Article|Research Support N I H Extramural|Research Support U S Gov't Non-P H S	PMC2794158	Nucleic Acids Res	1362-4962 (Electronic)|0305-1048 (Linking)	10.1093/nar/gkp755	2009-10-15	2009
19944363	Long-term effects of dietary sodium intake on cytokines and neurohormonal activation in patients with recently compensated congestive heart failure	Comparative Study|Journal Article|Randomized Controlled Trial	NA	J Card Fail	1532-8414 (Electronic)|1071-9164 (Linking)	10.1016/j.cardfail.2009.06.002	2009-12-01	2009
20007931	TLR4 is necessary for hyaluronan-mediated airway hyperresponsiveness after ozone inhalation	Journal Article|Research Support N I H Extramural|Research Support N I H Intramural	PMC2868499	Am J Respir Crit Care Med	1535-4970 (Electronic)|1073-449X (Linking)	10.1164/rccm.200903-0381OC	2009-12-17	2009
20022949	Stimulation of inducible nitric oxide by hepatitis B virus transactivator protein HBx requires MTA1 coregulator	Journal Article|Research Support N I H Extramural	PMC2844147	J Biol Chem	1083-351X (Electronic)|0021-9258 (Linking)	10.1074/jbc.M109.065987	2009-12-22	2009
20159966	Sirtuin-3 deacetylation of cyclophilin D induces dissociation of hexokinase II from the mitochondria	Journal Article|Research Support N I H Extramural	PMC3189253	J Cell Sci	1477-9137 (Electronic)|0021-9533 (Linking)	10.1242/jcs.061846	2010-02-18	2010
20166664	Mechanical reconfiguration of stereoisomers	Journal Article|Retracted Publication	NA	J Am Chem Soc	1520-5126 (Electronic)|0002-7863 (Linking)	10.1021/ja910716s	2010-02-20	2010
20175655	Figitumumab (CP-751,871) for cancer therapy	Journal Article|Research Support Non-U S Gov't|Review	NA	Expert Opin Biol Ther	1744-7682 (Electronic)|1471-2598 (Linking)	10.1517/14712591003689980	2010-02-24	2010
20385583	A tripartite paternally methylated region within the Gpr1-Zdbf2 imprinted domain on mouse chromosome 1 identified by meDIP-on-chip	Journal Article|Research Support Non-U S Gov't	PMC2926594	Nucleic Acids Res	1362-4962 (Electronic)|0305-1048 (Linking)	10.1093/nar/gkq200	2010-04-14	2010
20421289	Acute exercise reduces hepatic glucose production through inhibition of the Foxo1/HNF-4alpha pathway in insulin resistant mice	Journal Article|Research Support Non-U S Gov't	PMC2911223	J Physiol	1469-7793 (Electronic)|0022-3751 (Linking)	10.1113/jphysiol.2009.183996	2010-04-28	2010
20519513	Regulation of NF-kappaB circuitry by a component of the nucleosome remodeling and deacetylase complex controls inflammatory response homeostasis	Journal Article	PMC2911320	J Biol Chem	1083-351X (Electronic)|0021-9258 (Linking)	10.1074/jbc.M110.139469	2010-06-04	2010
20522778	SphK1 regulates proinflammatory responses associated with endotoxin and polymicrobial sepsis	Journal Article|Research Support Non-U S Gov't|Retracted Publication	NA	Science	1095-9203 (Electronic)|0036-8075 (Linking)	10.1126/science.1188635	2010-06-05	2010
20584094	The mechanical function of the periodontal ligament in the macaque mandible: a validation and sensitivity study using finite element analysis	Journal Article|Research Support Non-U S Gov't|Retracted Publication	PMC3039782	J Anat	1469-7580 (Electronic)|0021-8782 (Linking)	10.1111/j.1469-7580.2010.01257.x	2010-06-30	2010
20595579	Genetic signatures of exceptional longevity in humans	Journal Article|Retracted Publication	NA	Science	1095-9203 (Electronic)|0036-8075 (Linking)	10.1126/science.1190532	2010-07-03	2010
20978351	Sphingosine-1-phosphate receptor-2 deficiency leads to inhibition of macrophage proinflammatory activities and atherosclerosis in apoE-deficient mice	Journal Article|Research Support Non-U S Gov't|Retracted Publication	PMC2964972	J Clin Invest	1558-8238 (Electronic)|0021-9738 (Linking)	10.1172/jci42315	2010-10-28	2010
21043506	Mechanical activation of catalysts for C-C bond forming and anionic polymerization reactions from a single macromolecular reagent	Journal Article|Retracted Publication	NA	J Am Chem Soc	1520-5126 (Electronic)|0002-7863 (Linking)	10.1021/ja107620y	2010-11-04	2010
21062897	Ethanol sensitizes mitochondria to the permeability transition by inhibiting deacetylation of cyclophilin-D mediated by sirtuin-3	Journal Article|Research Support N I H Extramural	PMC2987442	J Cell Sci	1477-9137 (Electronic)|0021-9533 (Linking)	10.1242/jcs.073502	2010-11-11	2010
21091623	Development and evaluation of an undergraduate training course for developing International Council of Nurses disaster nursing competencies in China	Evaluation Studies|Journal Article|Research Support Non-U S Gov't	NA	J Nurs Scholarsh	1547-5069 (Electronic)|1527-6546 (Linking)	10.1111/j.1547-5069.2010.01363.x	2010-11-25	2010
21151563	Immune protection induced on day 10 following administration of the 2009 A/H1N1 pandemic influenza vaccine	Journal Article|Research Support Non-U S Gov't	PMC3000335	PLoS One	1932-6203 (Electronic)|1932-6203 (Linking)	10.1371/journal.pone.0014270	2010-12-15	2010
21231896	Relation of body mass index, fat mass index and fat-free mass index to blood pressure in children aged 7-12 in Shandong, China	Journal Article	NA	Ann Hum Biol	1464-5033 (Electronic)|0301-4460 (Linking)	10.3109/03014460.2010.544258	2011-01-15	2011
21270030	An island paradigm on the mainland: host population fragmentation impairs the community of avian pathogens	Journal Article|Research Support Non-U S Gov't	PMC3136819	Proc Biol Sci	1471-2954 (Electronic)|0962-8452 (Linking)	10.1098/rspb.2010.1227	2011-01-29	2011
21282367	Physical exercise reduces circulating lipopolysaccharide and TLR4 activation and improves insulin signaling in tissues of DIO rats	Journal Article|Research Support Non-U S Gov't	PMC3046839	Diabetes	1939-327X (Electronic)|0012-1797 (Linking)	10.2337/db09-1907	2011-02-02	2011
21307048	Stress associated with group living in a long-lived bird	Journal Article|Research Support Non-U S Gov't|Retracted Publication	PMC3130225	Biol Lett	1744-957X (Electronic)|1744-9561 (Linking)	10.1098/rsbl.2010.1204	2011-02-11	2011
21344825	Continued controversy on chrysotile biopersistence	Comment|Letter	NA	Int J Occup Environ Health	1077-3525 (Print)|1077-3525 (Linking)	10.1179/107735211799031121	2011-02-25	2011
21346004	Influence of drug solubility and lipophilicity on transscleral retinal delivery of six corticosteroids	Journal Article|Research Support N I H Extramural	PMC3082374	Drug Metab Dispos	1521-009X (Electronic)|0090-9556 (Linking)	10.1124/dmd.110.037408	2011-02-25	2011
21346820	Novel allelic variants in the canine cyclooxgenase-2 (Cox-2) promoter are associated with renal dysplasia in dogs	Journal Article|Research Support Non-U S Gov't	PMC3035645	PLoS One	1932-6203 (Electronic)|1932-6203 (Linking)	10.1371/journal.pone.0016684	2011-02-25	2011
21402977	Trabecular meshwork and lens partitioning of corticosteroids: implications for elevated intraocular pressure and cataracts	Journal Article|Research Support N I H Extramural|Research Support Non-U S Gov't	PMC3407594	Arch Ophthalmol	1538-3601 (Electronic)|0003-9950 (Linking)	10.1001/archophthalmol.2011.39	2011-03-16	2011
21471107	c-Kit is essential for alveolar maintenance and protection from emphysema-like disease in mice	Journal Article|Research Support N I H Extramural|Research Support Non-U S Gov't	PMC3136992	Am J Respir Crit Care Med	1535-4970 (Electronic)|1073-449X (Linking)	10.1164/rccm.201007-1157OC	2011-04-08	2011
21474762	Coping with chaos: how disordered contexts promote stereotyping and discrimination	Journal Article|Retracted Publication	NA	Science	1095-9203 (Electronic)|0036-8075 (Linking)	10.1126/science.1201068	2011-04-09	2011
21504196	Mechanically facilitated retro 4+2 cycloadditions	Journal Article|Retracted Publication	NA	J Am Chem Soc	1520-5126 (Electronic)|0002-7863 (Linking)	10.1021/ja201135y	2011-04-21	2011
21552116	Independent predictors and outcomes of unanticipated early postoperative tracheal intubation after nonemergent, noncardiac surgery	Journal Article	NA	Anesthesiology	1528-1175 (Electronic)|0003-3022 (Linking)	10.1097/ALN.0b013e31821cf6de	2011-05-10	2011
21589905	Misregulation of AUXIN RESPONSE FACTOR 8 underlies the developmental abnormalities caused by three distinct viral silencing suppressors in Arabidopsis	Journal Article|Research Support Non-U S Gov't	PMC3093370	PLoS Pathog	1553-7374 (Electronic)|1553-7366 (Linking)	10.1371/journal.ppat.1002035	2011-05-19	2011
21593762	Non-adaptive origins of interactome complexity	Journal Article|Research Support N I H Extramural|Research Support Non-U S Gov't|Research Support U S Gov't Non-P H S	PMC3121905	Nature	1476-4687 (Electronic)|0028-0836 (Linking)	10.1038/nature09992	2011-05-20	2011
21677208	Subacute sclerosing panencephalitis presenting as mania	Case Reports|Letter	NA	J Neuropsychiatry Clin Neurosci	1545-7222 (Electronic)|0895-0172 (Linking)	10.1176/appi.neuropsych.23.2.E15|10.1176/jnp.23.2.jnpe15	2011-06-17	2011
21677222	Escitalopram and ischemic stroke: causal or chance association?	Case Reports|Letter	NA	J Neuropsychiatry Clin Neurosci	1545-7222 (Electronic)|0895-0172 (Linking)	10.1176/appi.neuropsych.23.2.E38|10.1176/jnp.23.2.jnpe38	2011-06-17	2011
21677232	Delirium associated with olanzapine therapy in an elderly man with bipolar affective disorder	Case Reports|Letter	NA	J Neuropsychiatry Clin Neurosci	1545-7222 (Electronic)|0895-0172 (Linking)	10.1176/appi.neuropsych.23.2.E54|10.1176/jnp.23.2.jnpe54	2011-06-17	2011
21690096	Src subfamily kinases regulate nuclear export and degradation of transcription factor Nrf2 to switch off Nrf2-mediated antioxidant activation of cytoprotective gene expression	Journal Article|Research Support N I H Extramural	PMC3190690	J Biol Chem	1083-351X (Electronic)|0021-9258 (Linking)	10.1074/jbc.M111.255042	2011-06-22	2011
21696150	Fabrication of highly uniform nanoparticles from recombinant silk-elastin-like protein polymers for therapeutic agent delivery	Journal Article|Research Support N I H Extramural|Research Support Non-U S Gov't|Retracted Publication	PMC3860367	ACS Nano	1936-086X (Electronic)|1936-0851 (Linking)	10.1021/nn103585f	2011-06-24	2011
21752810	What makes an accurate and reliable subject-specific finite element model? A case study of an elephant femur	Journal Article|Research Support Non-U S Gov't|Retracted Publication|Validation Studies	PMC3243395	J R Soc Interface	1742-5662 (Electronic)|1742-5662 (Linking)	10.1098/rsif.2011.0323	2011-07-15	2011
21892318	Exvivo experiments of human ovarian cancer ascites-derived exosomes presented by dendritic cells derived from umbilical cord blood for immunotherapy treatment	Journal Article	PMC3161644	Clin Med Oncol	1177-9314 (Linking)	NA	2011-09-06	2008
21921193	Unclicking the click: mechanically facilitated 1,3-dipolar cycloreversions	Journal Article|Research Support Non-U S Gov't|Research Support U S Gov't Non-P H S|Retracted Publication	NA	Science	1095-9203 (Electronic)|0036-8075 (Linking)	10.1126/science.1207934	2011-09-17	2011
21948909	Probable psychosis associated with levetiracetam: a case report	Case Reports|Letter	NA	J Neuropsychiatry Clin Neurosci	1545-7222 (Electronic)|0895-0172 (Linking)	10.1176/appi.neuropsych.23.3.E19|10.1176/jnp.23.3.jnpe19	2011-09-28	2011
22088800	Cardiac stem cells in patients with ischaemic cardiomyopathy (SCIPIO): initial results of a randomised phase 1 trial	Clinical Trial Phase I|Journal Article|Randomized Controlled Trial|Research Support N I H Extramural|Research Support Non-U S Gov't	PMC3614010	Lancet	1474-547X (Electronic)|0140-6736 (Linking)	10.1016/s0140-6736(11)61590-0	2011-11-18	2011
22119609	Tracheobronchial transplantation with a stem-cell-seeded bioartificial nanocomposite: a proof-of-concept study	Journal Article|Research Support Non-U S Gov't	NA	Lancet	1474-547X (Electronic)|0140-6736 (Linking)	10.1016/s0140-6736(11)61715-7	2011-11-29	2011
22124592	Anti-citrullinated peptide antibodies and rheumatoid factor in Sudanese patients with Leishmania donovani infection	Journal Article|Retracted Publication	NA	Rev Bras Reumatol	1809-4570 (Electronic)|0482-5004 (Linking)	NA	2011-11-30	2011
22168623	Subfunctionalization reduces the fitness cost of gene duplication in humans by buffering dosage imbalances	Journal Article|Research Support Non-U S Gov't	PMC3280233	BMC Genomics	1471-2164 (Electronic)|1471-2164 (Linking)	10.1186/1471-2164-12-604	2011-12-16	2011
22196774	Necrotizing fasciitis: literature review of contemporary strategies for diagnosing and management with three case reports: torso, abdominal wall, upper and lower limbs	Journal Article	PMC3310784	World J Emerg Surg	1749-7922 (Electronic)|1749-7922 (Linking)	10.1186/1749-7922-6-46	2011-12-27	2011
22241604	Skin-derived fibroblasts for the treatment of refractory Achilles tendinosis: preliminary short-term results	Journal Article|Randomized Controlled Trial|Retracted Publication	NA	J Bone Joint Surg Am	1535-1386 (Electronic)|0021-9355 (Linking)	10.2106/jbjs.j.00781	2012-01-14	2012
22244087	A review of the epidemiology of oral and pharyngeal carcinoma: update	Journal Article|Review	PMC3292826	Head Neck Oncol	1758-3284 (Electronic)|1758-3284 (Linking)	10.1186/1758-3284-4-1	2012-01-17	2012
22257756	Randomized clinical trial of LigaSure versus conventional suture ligation in thyroid surgery	Journal Article|Randomized Controlled Trial	PMC3277470	Head Neck Oncol	1758-3284 (Electronic)|1758-3284 (Linking)	10.1186/1758-3284-4-2	2012-01-20	2012
22269324	Equilibrative nucleoside transporter 1 (ENT1) regulates postischemic blood flow during acute kidney injury in mice	Journal Article|Research Support N I H Extramural|Research Support Non-U S Gov't	PMC3266792	J Clin Invest	1558-8238 (Electronic)|0021-9738 (Linking)	10.1172/jci60214	2012-01-25	2012
22285617	Toxic epidermal necrolysis: five years of treatment experience from a burn unit	Journal Article	NA	J Am Acad Dermatol	1097-6787 (Electronic)|0190-9622 (Linking)	10.1016/j.jaad.2011.12.014	2012-01-31	2012
22339620	Transient photothermal spectra of plasmonic nanobubbles	Journal Article|Research Support N I H Extramural|Research Support Non-U S Gov't	NA	Langmuir	1520-5827 (Electronic)|0743-7463 (Linking)	10.1021/la205132x	2012-02-21	2012
22340746	A decision support system for quality of life in head and neck oncology patients	Journal Article|Research Support Non-U S Gov't	PMC3296664	Head Neck Oncol	1758-3284 (Electronic)|1758-3284 (Linking)	10.1186/1758-3284-4-3	2012-02-21	2012
22345580	Dysregulation of claudin-5 in HIV-induced interstitial pneumonitis and lung vascular injury. Protective role of peroxisome proliferator-activated receptor-gamma	Journal Article|Research Support N I H Extramural|Research Support Non-U S Gov't	PMC4226025	Am J Respir Crit Care Med	1535-4970 (Electronic)|1073-449X (Linking)	10.1164/rccm.201106-1151OC	2012-02-21	2012
22372412	Effect of speech rate manipulations on articulatory dynamics in severe traumatic brain injury: an EMA and EPG study	Journal Article|Research Support Non-U S Gov't	NA	Brain Inj	1362-301X (Electronic)|0269-9052 (Linking)	10.3109/02699052.2011.650664	2012-03-01	2012
22389135	Chronic periodic fluid redistribution effect on muscle calcium in healthy subjects during prolonged hypokinesia	Journal Article	NA	J Physiol Sci	1880-6562 (Electronic)|1880-6546 (Linking)	10.1007/s12576-012-0202-2	2012-03-06	2012
22393233	GRIM-19-mediated translocation of STAT3 to mitochondria is necessary for TNF-induced necroptosis	Journal Article|Research Support N I H Extramural	PMC3434811	J Cell Sci	1477-9137 (Electronic)|0021-9533 (Linking)	10.1242/jcs.103093	2012-03-07	2012
22405533	Etiology analysis and computed tomography imaging of a tonsillar inflammatory myofibroblastic tumor: report of an immunocompetent patient and brief review	Case Reports|Journal Article|Research Support Non-U S Gov't	PMC3327629	Head Neck Oncol	1758-3284 (Electronic)|1758-3284 (Linking)	10.1186/1758-3284-4-4	2012-03-13	2012
22409767	The effect of tobacco and alcohol and their reduction/cessation on mortality in oral cancer patients: short communication	Journal Article	PMC3329636	Head Neck Oncol	1758-3284 (Electronic)|1758-3284 (Linking)	10.1186/1758-3284-4-6	2012-03-14	2012
22410339	cTNM vs. pTNM: the effect of not applying ultrasonography in the identification of cervical nodal disease	Journal Article	PMC3351374	Head Neck Oncol	1758-3284 (Electronic)|1758-3284 (Linking)	10.1186/1758-3284-4-5	2012-03-14	2012
22452749	Primary squamous cell carcinoma of thyroid: a case report and review of literature	Case Reports|Journal Article	PMC3331844	Head Neck Oncol	1758-3284 (Electronic)|1758-3284 (Linking)	10.1186/1758-3284-4-8	2012-03-29	2012
22452794	The prognostic significance of p63 and Ki-67 expression in myoepithelial carcinoma	Journal Article	PMC3331847	Head Neck Oncol	1758-3284 (Electronic)|1758-3284 (Linking)	10.1186/1758-3284-4-9	2012-03-29	2012
22453101	Nimesulide inhibited the growth of hypopharyngeal carcinoma cells via suppressing Survivin expression	Journal Article|Research Support Non-U S Gov't	PMC3364892	Head Neck Oncol	1758-3284 (Electronic)|1758-3284 (Linking)	10.1186/1758-3284-4-7	2012-03-29	2012
22480217	Parapharyngeal space hemangiopericytoma treated with surgery and postoperative radiation--a case report	Case Reports|Journal Article	PMC3349527	Head Neck Oncol	1758-3284 (Electronic)|1758-3284 (Linking)	10.1186/1758-3284-4-10	2012-04-07	2012
22503125	Dual regeneration of muscle and nerve by intravenous administration of human amniotic fluid-derived mesenchymal stem cells regulated by stromal cell-derived factor-1alpha in a sciatic nerve injury model	Journal Article|Research Support Non-U S Gov't	NA	J Neurosurg	1933-0693 (Electronic)|0022-3085 (Linking)	10.3171/2012.2.jns111360	2012-04-17	2012
22507529	Knockdown of aberrantly expressed nuclear localized decorin attenuates tumour angiogenesis related mediators in oral cancer progression model in vitro	Journal Article|Research Support Non-U S Gov't	PMC3370992	Head Neck Oncol	1758-3284 (Electronic)|1758-3284 (Linking)	10.1186/1758-3284-4-11	2012-04-18	2012
22510564	Chalcone-based small-molecule inhibitors attenuate malignant phenotype via targeting deubiquitinating enzymes	Journal Article|Research Support N I H Extramural	PMC3372381	Cell Cycle	1551-4005 (Electronic)|1551-4005 (Linking)	10.4161/cc.20174	2012-04-19	2012
22515371	A retrospective, deformable registration analysis of the impact of PET-CT planning on patterns of failure in stereotactic body radiation therapy for recurrent head and neck cancer	Journal Article|Research Support Non-U S Gov't	PMC3414786	Head Neck Oncol	1758-3284 (Electronic)|1758-3284 (Linking)	10.1186/1758-3284-4-12	2012-04-21	2012
22520362	Clear cell chondrosarcoma of the head and neck	Journal Article|Review	PMC3350400	Head Neck Oncol	1758-3284 (Electronic)|1758-3284 (Linking)	10.1186/1758-3284-4-13	2012-04-24	2012
22537656	Delay in pathological tissue processing time vs. mortality in oral cancer: short communication	Journal Article	PMC3414778	Head Neck Oncol	1758-3284 (Electronic)|1758-3284 (Linking)	10.1186/1758-3284-4-14	2012-04-28	2012
22537712	The cost burden of oral, oral pharyngeal, and salivary gland cancers in three groups: commercial insurance, Medicare, and Medicaid	Journal Article|Research Support Non-U S Gov't	PMC3503554	Head Neck Oncol	1758-3284 (Electronic)|1758-3284 (Linking)	10.1186/1758-3284-4-15	2012-04-28	2012
22546491	Photodynamic therapy in the management of potentially malignant and malignant oral disorders	Journal Article|Review	PMC3629701	Head Neck Oncol	1758-3284 (Electronic)|1758-3284 (Linking)	10.1186/1758-3284-4-16	2012-05-02	2012
22546534	CO2 lasers in the management of potentially malignant and malignant oral disorders	Journal Article|Review	PMC3448505	Head Neck Oncol	1758-3284 (Electronic)|1758-3284 (Linking)	10.1186/1758-3284-4-17	2012-05-02	2012
22551172	Expression of Glut-1, HIF-1alpha, PI3K and p-Akt in a case of ceruminous adenoma	Case Reports|Journal Article|Research Support Non-U S Gov't	PMC3414790	Head Neck Oncol	1758-3284 (Electronic)|1758-3284 (Linking)	10.1186/1758-3284-4-18	2012-05-04	2012
22558945	Systemic therapy in the management of metastatic or advanced salivary gland cancers	Journal Article|Review	PMC3414773	Head Neck Oncol	1758-3284 (Electronic)|1758-3284 (Linking)	10.1186/1758-3284-4-19	2012-05-08	2012
22581171	Brachytelephalangic chondrodysplasia punctata: a case series to further delineate the phenotype	Journal Article	NA	Clin Dysmorphol	1473-5717 (Electronic)|0962-8827 (Linking)	10.1097/MCD.0b013e32835439cd	2012-05-15	2012
22583815	Tongue cancer in young patients: case report of a 26-year-old patient	Case Reports|Journal Article	PMC3414792	Head Neck Oncol	1758-3284 (Electronic)|1758-3284 (Linking)	10.1186/1758-3284-4-20	2012-05-16	2012
22583845	Reconstruction of scalp defects with the radial forearm free flap	Journal Article|Research Support N I H Extramural	PMC3414765	Head Neck Oncol	1758-3284 (Electronic)|1758-3284 (Linking)	10.1186/1758-3284-4-21	2012-05-16	2012
22591514	The use of specific anti-growth factor antibodies to abrogate the oncological consequences of transfusion in head & neck squamous cell carcinoma: an in vitro study	Journal Article	PMC3448501	Head Neck Oncol	1758-3284 (Electronic)|1758-3284 (Linking)	10.1186/1758-3284-4-22	2012-05-18	2012
22594610	Clinical use of Dieletrophoresis separation for live Adipose derived stem cells	Journal Article	PMC3477126	J Transl Med	1479-5876 (Electronic)|1479-5876 (Linking)	10.1186/1479-5876-10-99	2012-05-19	2012
22607730	Definitive radiotherapy for early stage glottic cancer by 6 MV photons	Journal Article	PMC3448507	Head Neck Oncol	1758-3284 (Electronic)|1758-3284 (Linking)	10.1186/1758-3284-4-23	2012-05-22	2012
22607735	Branchial cysts within the parotid salivary gland	Journal Article	PMC3414791	Head Neck Oncol	1758-3284 (Electronic)|1758-3284 (Linking)	10.1186/1758-3284-4-24	2012-05-22	2012
22613633	A patient with ulcerated calcifying epithelioma of Malherbe in the pinna: case report	Case Reports|Journal Article	PMC3414780	Head Neck Oncol	1758-3284 (Electronic)|1758-3284 (Linking)	10.1186/1758-3284-4-25	2012-05-23	2012
22621416	Computed tomography and pathological findings of five nasal neurilemmomas	Journal Article|Research Support Non-U S Gov't	PMC3448516	Head Neck Oncol	1758-3284 (Electronic)|1758-3284 (Linking)	10.1186/1758-3284-4-26	2012-05-25	2012
22642938	Metastatic rhabdomyosarcoma of the thyroid gland, a case report	Case Reports|Journal Article	PMC3448520	Head Neck Oncol	1758-3284 (Electronic)|1758-3284 (Linking)	10.1186/1758-3284-4-27	2012-05-31	2012
22647235	Squamous cell carcinoma of the oral cavity and the oropharynx in patients less than 40 years of age: a 20-year analysis	Journal Article|Research Support Non-U S Gov't|Review	PMC3414801	Head Neck Oncol	1758-3284 (Electronic)|1758-3284 (Linking)	10.1186/1758-3284-4-28	2012-06-01	2012
22673083	Structural validation of oral mucosal tissue using optical coherence tomography	Journal Article	PMC3414779	Head Neck Oncol	1758-3284 (Electronic)|1758-3284 (Linking)	10.1186/1758-3284-4-29	2012-06-08	2012
22673101	Solitary giant neurofibroma of the neck subjected to photodynamic therapy: case study	Case Reports|Journal Article	PMC3509409	Head Neck Oncol	1758-3284 (Electronic)|1758-3284 (Linking)	10.1186/1758-3284-4-30	2012-06-08	2012
22673108	Oral sex, cancer and death: sexually transmitted cancers	Journal Article|Review	PMC3448502	Head Neck Oncol	1758-3284 (Electronic)|1758-3284 (Linking)	10.1186/1758-3284-4-31	2012-06-08	2012
22695251	Enhanced patient reported outcome measurement suitable for head and neck cancer follow-up clinics	Journal Article	PMC3448513	Head Neck Oncol	1758-3284 (Electronic)|1758-3284 (Linking)	10.1186/1758-3284-4-32	2012-06-15	2012
22695293	A patient with primary Burkitt's lymphoma of the postnasal space: case report	Case Reports|Journal Article	PMC3414781	Head Neck Oncol	1758-3284 (Electronic)|1758-3284 (Linking)	10.1186/1758-3284-4-33	2012-06-15	2012
22709938	Positron emission tomography in the detection of occult primary head and neck carcinoma: a retrospective study	Journal Article	PMC3448517	Head Neck Oncol	1758-3284 (Electronic)|1758-3284 (Linking)	10.1186/1758-3284-4-34	2012-06-20	2012
22713692	Granulocyte colony-stimulating factor-producing squamous cell carcinoma of the lower gingiva: a case report	Case Reports|Journal Article	PMC3414787	Head Neck Oncol	1758-3284 (Electronic)|1758-3284 (Linking)	10.1186/1758-3284-4-35	2012-06-21	2012
22716187	Spinal metastasis in head and neck cancer	Journal Article|Review	PMC3448515	Head Neck Oncol	1758-3284 (Electronic)|1758-3284 (Linking)	10.1186/1758-3284-4-36	2012-06-22	2012
22721258	Analysis of the compatibility of dental implant systems in fibula free flap reconstruction	Journal Article	PMC3448503	Head Neck Oncol	1758-3284 (Electronic)|1758-3284 (Linking)	10.1186/1758-3284-4-37	2012-06-23	2012
22726540	p16 overexpression in malignant and premalignant lesions of the oral and esophageal mucosa following allogeneic hematopoietic stem cell transplantation	Case Reports|Journal Article	PMC3448523	Head Neck Oncol	1758-3284 (Electronic)|1758-3284 (Linking)	10.1186/1758-3284-4-38	2012-06-26	2012
22730910	Spinal metastasis in thyroid cancer	Journal Article|Review	PMC3466148	Head Neck Oncol	1758-3284 (Electronic)|1758-3284 (Linking)	10.1186/1758-3284-4-39	2012-06-27	2012
22731119	Feasibility of recruitment to an oral dysplasia trial in the United Kingdom	Clinical Trial Phase I|Journal Article	PMC3448506	Head Neck Oncol	1758-3284 (Electronic)|1758-3284 (Linking)	10.1186/1758-3284-4-40	2012-06-27	2012
22742448	Effect of human beta-defensin-3 on head and neck cancer cell migration using micro-fabricated cell islands	Journal Article|Research Support N I H Extramural|Research Support Non-U S Gov't	PMC3448511	Head Neck Oncol	1758-3284 (Electronic)|1758-3284 (Linking)	10.1186/1758-3284-4-41	2012-06-30	2012
22773729	Alveolar macrophages from overweight/obese subjects with asthma demonstrate a proinflammatory phenotype	Journal Article|Research Support N I H Extramural|Research Support Non-U S Gov't|Retracted Publication	PMC3443798	Am J Respir Crit Care Med	1535-4970 (Electronic)|1073-449X (Linking)	10.1164/rccm.201109-1671OC	2012-07-10	2012
22815803	Serological evidence of Ebola virus infection in Indonesian orangutans	Journal Article|Research Support Non-U S Gov't	PMC3399888	PLoS One	1932-6203 (Electronic)|1932-6203 (Linking)	10.1371/journal.pone.0040740	2012-07-21	2012
22860893	Interleukin-24 mediates apoptosis in human B-cells through early activation of cell cycle arrest followed by late induction of the mitochondrial apoptosis pathway	Journal Article|Research Support Non-U S Gov't	NA	Leuk Lymphoma	1029-2403 (Electronic)|1026-8022 (Linking)	10.3109/10428194.2012.717079	2012-08-07	2012
22888471	Intravitreal Poly(L-lactide) Microparticles Sustain Retinal and Choroidal Delivery of TG-0054, a Hydrophilic Drug Intended for Neovascular Diseases	Journal Article	PMC3416885	Drug Deliv Transl Res	2190-393X (Print)|2190-393X (Linking)	10.1007/s13346-010-0009-8	2012-08-14	2011
22966070	Tub has a key role in insulin and leptin signaling and action in vivo in hypothalamic nuclei	Journal Article|Research Support Non-U S Gov't	PMC3526052	Diabetes	1939-327X (Electronic)|0012-1797 (Linking)	10.2337/db11-1388	2012-09-12	2012
23108666	Sirtuin-3 modulates Bak- and Bax-dependent apoptosis	Journal Article|Research Support N I H Extramural	PMC3603519	J Cell Sci	1477-9137 (Electronic)|0021-9533 (Linking)	10.1242/jcs.115188	2012-10-31	2012
23152054	Autophagy as a new therapeutic target in Duchenne muscular dystrophy	Journal Article|Research Support Non-U S Gov't	PMC3542595	Cell Death Dis	2041-4889 (Electronic)	10.1038/cddis.2012.159	2012-11-16	2012
23390180	Structural and functional brain connectivity in presymptomatic familial frontotemporal dementia	Comparative Study|Journal Article|Research Support Non-U S Gov't	PMC3598452	Neurology	1526-632X (Electronic)|0028-3878 (Linking)	10.1212/WNL.0b013e31828407bc	2013-02-08	2013
23430685	The American Academy of Neurology's top five choosing wisely recommendations	Journal Article	NA	Neurology	1526-632X (Electronic)|0028-3878 (Linking)	10.1212/WNL.0b013e31828aab14	2013-02-23	2013
23637561	Sexual behaviors among men who have sex with men: a quantitative cross sectional study in Kathmandu Valley, Nepal	Journal Article	PMC3639115	HIV AIDS (Auckl)	1179-1373 (Linking)	10.2147/hiv.s42795	2013-05-03	2013
23668685	A moderated mediation model: racial discrimination, coping strategies, and racial identity among Black adolescents	Journal Article|Research Support Non-U S Gov't	NA	Child Dev	1467-8624 (Electronic)|0009-3920 (Linking)	10.1111/cdev.12122	2013-05-15	2013
23725573	Autologous fat transfer with in-situ mediation (AIM): a novel and compliant method of adult mesenchymal stem cell therapy	Journal Article	PMC3679930	J Transl Med	1479-5876 (Electronic)|1479-5876 (Linking)	10.1186/1479-5876-11-136	2013-06-04	2013
23784122	Geographical differences associated with single-nucleotide polymorphisms (SNPs) in nine gene targets among resistant clinical isolates of Mycobacterium tuberculosis	Journal Article|Research Support N I H Extramural|Research Support Non-U S Gov't	PMC3993696	J Clin Microbiol	1098-660X (Electronic)|0095-1137 (Linking)	10.1128/jcm.00857-13	2013-06-21	2013
23841847	Effects of chronic exposure to 0.5 Hz and 5 Hz flickering illumination on the eye growth of guinea pigs	Journal Article|Research Support Non-U S Gov't	NA	Curr Eye Res	1460-2202 (Electronic)|0271-3683 (Linking)	10.3109/02713683.2013.807931	2013-07-12	2013
23973422	Comparison of central line-associated bloodstream infection rates when changing to a zero fluid displacement intravenous needleless connector in acute care settings	Comparative Study|Journal Article|Multicenter Study|Retracted Publication	NA	Am J Infect Control	1527-3296 (Electronic)|0196-6553 (Linking)	10.1016/j.ajic.2013.05.023	2013-08-27	2013
24102190	Hemorrhagic complications of thoracentesis and small-bore chest tube placement in patients taking clopidogrel	Journal Article	NA	Ann Am Thorac Soc	2325-6621 (Electronic)|2325-6621 (Linking)	10.1513/AnnalsATS.201303-050OC	2013-10-10	2013
24151493	Co-Receptor CD8-Mediated Modulation of T-Cell Receptor Functional Sensitivity and Epitope Recognition Degeneracy	Journal Article|Review	PMC3801161	Front Immunol	1664-3224 (Linking)	10.3389/fimmu.2013.00329	2013-10-24	2013
24244175	RNAi-dependent and independent control of LINE1 accumulation and mobility in mouse embryonic stem cells	Journal Article|Research Support Non-U S Gov't|Retracted Publication	PMC3820764	PLoS Genet	1553-7404 (Electronic)|1553-7390 (Linking)	10.1371/journal.pgen.1003791	2013-11-19	2013
24281181	Epigenetic therapy in human choriocarcinoma	Journal Article	PMC3837331	Cancers (Basel)	2072-6694 (Linking)	10.3390/cancers2031683	2013-11-28	2010
24357718	Mitoneet mediates TNFalpha-induced necroptosis promoted by exposure to fructose and ethanol	Journal Article|Research Support N I H Extramural	PMC3924205	J Cell Sci	1477-9137 (Electronic)|0021-9533 (Linking)	10.1242/jcs.140764	2013-12-21	2013
24384645	Herpes zoster as a risk factor for stroke and TIA: a retrospective cohort study in the UK	Journal Article|Research Support Non-U S Gov't	PMC3902756	Neurology	1526-632X (Electronic)|0028-3878 (Linking)	10.1212/wnl.0000000000000038	2014-01-04	2014
24396063	Exercise training decreases mitogen-activated protein kinase phosphatase-3 expression and suppresses hepatic gluconeogenesis in obese mice	Journal Article|Research Support Non-U S Gov't	PMC3961090	J Physiol	1469-7793 (Electronic)|0022-3751 (Linking)	10.1113/jphysiol.2013.264002	2014-01-08	2014
24405790	Prevalence of hepatitis B and hepatitis C infection in Libya: results from a national population based survey	Journal Article	PMC3893419	BMC Infect Dis	1471-2334 (Electronic)|1471-2334 (Linking)	10.1186/1471-2334-14-17	2014-01-11	2014
24406076	Human amniotic epithelial cells can differentiate into granulosa cells and restore folliculogenesis in a mouse model of chemotherapy-induced premature ovarian failure	Journal Article|Research Support Non-U S Gov't	PMC3854701	Stem Cell Res Ther	1757-6512 (Electronic)|1757-6512 (Linking)	10.1186/scrt335	2014-01-11	2013
24454695	Arsenic sulfide promotes apoptosis in retinoid acid resistant human acute promyelocytic leukemic NB4-R1 cells through downregulation of SET protein	Journal Article|Research Support Non-U S Gov't	PMC3890287	PLoS One	1932-6203 (Electronic)|1932-6203 (Linking)	10.1371/journal.pone.0083184	2014-01-24	2014
24465625	Bacillus pumilus reveals a remarkably high resistance to hydrogen peroxide provoked oxidative stress	Journal Article|Research Support Non-U S Gov't	PMC3896406	PLoS One	1932-6203 (Electronic)|1932-6203 (Linking)	10.1371/journal.pone.0085625	2014-01-28	2014
24498300	A space efficient flexible pivot selection approach to evaluate determinant and inverse of a matrix	Journal Article	PMC3911988	PLoS One	1932-6203 (Electronic)|1932-6203 (Linking)	10.1371/journal.pone.0087219	2014-02-06	2014
24694691	Predation selectively culls medium-sized species from island mammal faunas	Journal Article|Research Support Non-U S Gov't|Retracted Publication	PMC4013693	Biol Lett	1744-957X (Electronic)|1744-9561 (Linking)	10.1098/rsbl.2013.1066	2014-04-04	2014
24707179	A cross-sectional study on perception of stigma by Chinese schizophrenia patients	Journal Article|Retracted Publication	PMC3971935	Neuropsychiatr Dis Treat	1176-6328 (Print)|1176-6328 (Linking)	10.2147/ndt.s54115	2014-04-08	2014
24708613	Synthetic versions of firefly luciferase and Renilla luciferase reporter genes that resist transgene silencing in sugarcane	Journal Article|Research Support Non-U S Gov't	PMC4021088	BMC Plant Biol	1471-2229 (Electronic)|1471-2229 (Linking)	10.1186/1471-2229-14-92	2014-04-09	2014
24847663	Anthropometric indices of obesity and type 2 diabetes in Bangladeshi population: Chandra Rural Diabetes Study (CRDS)	Journal Article|Multicenter Study|Research Support Non-U S Gov't	NA	Obes Res Clin Pract	1871-403X (Print)|1871-403X (Linking)	10.1016/j.orcp.2013.06.001	2014-05-23	2014
24889601	Experimental evidence of massive-scale emotional contagion through social networks	Journal Article	PMC4066473	Proc Natl Acad Sci U S A	1091-6490 (Electronic)|0027-8424 (Linking)	10.1073/pnas.1320040111	2014-06-04	2014
24916057	Laser pulse duration is critical for the generation of plasmonic nanobubbles	Journal Article|Research Support N I H Extramural|Research Support U S Gov't Non-P H S	PMC4082386	Langmuir	1520-5827 (Electronic)|0743-7463 (Linking)	10.1021/la5015362	2014-06-12	2014
24932735	Coxsackievirus A6 associated hand, foot and mouth disease in adults: clinical presentation and review of the literature	Case Reports|Comparative Study|Journal Article|Review	NA	J Clin Virol	1873-5967 (Electronic)|1386-6532 (Linking)	10.1016/j.jcv.2014.04.023	2014-06-17	2014
24942560	A unifying mechanism for the rearrangement of vinyl allene oxide geometric isomers to cyclopentenones	Journal Article|Research Support Non-U S Gov't	NA	Org Biomol Chem	1477-0539 (Electronic)|1477-0520 (Linking)	10.1039/c4ob00562g	2014-06-20	2014
24960452	Re-laparotomy after caesarean deliveries: risk factors and how to avoid?	Journal Article|Observational Study	NA	J Obstet Gynaecol	1364-6893 (Electronic)|0144-3615 (Linking)	10.3109/01443615.2014.929644	2014-06-25	2014
24966835	Water hyacinth: a possible alternative rate retarding natural polymer used in sustained release tablet design	Journal Article|Retracted Publication	PMC4052803	Front Pharmacol	1663-9812 (Linking)	10.3389/fphar.2014.00137	2014-06-27	2014
24981963	RETRACTED: Effect of early versus late or no tracheostomy on mortality of critically ill patients receiving mechanical ventilation: a systematic review and meta-analysis	Journal Article|Retracted Publication	NA	Lancet Respir Med	2213-2600 (Print)|2213-2600 (Linking)	10.1016/s2213-2600(14)70125-0	2014-07-02	2014
25058034	Molecular imaging of peroxynitrite with HKGreen-4 in live cells and tissues	Journal Article|Research Support Non-U S Gov't	NA	J Am Chem Soc	1520-5126 (Electronic)|0002-7863 (Linking)	10.1021/ja504624q	2014-07-25	2014
25114790	Measles-mumps-rubella vaccination timing and autism among young African American boys: a reanalysis of CDC data	Journal Article|Retracted Publication	PMC4128611	Transl Neurodegener	2047-9158 (Linking)	10.1186/2047-9158-3-16	2014-08-13	2014
25205888	Diagnostic efficacy of adenosine deaminase levels in cerebrospinal fluid in patients of tubercular meningitis: A comparison with PCR for Mycobacterium Tuberculosis	Journal Article	PMC4116978	Ann Neurosci	0972-7531 (Print)|0972-7531 (Linking)	10.5214/ans.0972-7531.1017306	2014-09-11	2010
25276098	The functional role of long non-coding RNAs and epigenetics	Journal Article|Review	PMC4177375	Biol Proced Online	1480-9222 (Linking)	10.1186/1480-9222-16-11	2014-10-03	2014
25359683	MicroRNA profile of tumorigenic cells during carcinogenesis of lung adenocarcinoma	Journal Article|Research Support Non-U S Gov't	NA	J Cell Biochem	1097-4644 (Electronic)|0730-2312 (Linking)	10.1002/jcb.24999	2014-11-01	2014
25504721	Political science. When contact changes minds: an experiment on transmission of support for gay equality	Journal Article|Randomized Controlled Trial|Research Support Non-U S Gov't|Retracted Publication	NA	Science	1095-9203 (Electronic)|0036-8075 (Linking)	10.1126/science.1256151	2014-12-16	2014
25532603	Prospective Clinical and Radiographic Results of Activ L Total Disk Replacement at 1- to 3-Year Follow-up	Clinical Trial|Journal Article	NA	J Spinal Disord Tech	1539-2465 (Electronic)|1536-0652 (Linking)	10.1097/bsd.0000000000000237	2014-12-24	2014
25695040	Questioning the HIV-AIDS Hypothesis: 30 Years of Dissent	Journal Article	PMC4172096	Front Public Health	2296-2565 (Linking)	10.3389/fpubh.2014.00154	2015-02-20	2014
25817651	Fabrication of cyclodextrins-procainamide supramolecular self-assembly: shape-shifting of nanosheet into microtubular structure	Journal Article|Research Support Non-U S Gov't	NA	Carbohydr Polym	1879-1344 (Electronic)|0144-8617 (Linking)	10.1016/j.carbpol.2015.01.005	2015-03-31	2015
25883318	T cell metabolism. The protein LEM promotes CD8(+) T cell immunity through effects on mitochondrial respiration	Journal Article|Research Support N I H Extramural|Research Support Non-U S Gov't	NA	Science	1095-9203 (Electronic)|0036-8075 (Linking)	10.1126/science.aaa7516	2015-04-18	2015
25900735	Chronic vitamin A-enriched diet feeding induces body weight gain and adiposity in lean and glucose-intolerant obese rats of WNIN/GR-Ob strain	Journal Article|Research Support Non-U S Gov't	NA	Exp Physiol	1469-445X (Electronic)|0958-0670 (Linking)	10.1113/ep085027	2015-04-23	2015
25920485	Sequences enhancing cassava mosaic disease symptoms occur in the cassava genome and are associated with South African cassava mosaic virus infection	Journal Article	NA	Mol Genet Genomics	1617-4623 (Electronic)|1617-4623 (Linking)	10.1007/s00438-015-1049-z	2015-04-30	2015
26132766	Epidemiological investigation of MERS-CoV spread in a single hospital in South Korea, May to June 2015	Journal Article	NA	Euro Surveill	1560-7917 (Electronic)|1025-496X (Linking)	NA	2015-07-02	2015
26392874	Expression of concern	Journal Article	PMC4562444	Vet Rec Open	2052-6113 (Linking)	10.1136/vropen-2013-000023	2015-09-23	2014
26428096	Cationic guar gum orchestrated environmental synthesis for silver nano-bio-composite films	Journal Article|Research Support Non-U S Gov't	NA	Carbohydr Polym	1879-1344 (Electronic)|0144-8617 (Linking)	10.1016/j.carbpol.2015.06.029	2015-10-03	2015
26459241	Retraction: Fructose sensitizes pancreatic beta cells to TNFalpha-induced necroptosis (doi: 10.1242/bio.014712)	Journal Article	PMC4958267	Biol Open	2046-6390 (Linking)	10.1242/bio.014712	2015-10-14	2015
26700683	The polarity factor Bucky ball associates with the centrosome and promotes microtubule rearrangements to establish the oocyte axis in zebrafish	Journal article	NA	Development	1477-9129 (Electronic)|0950-1991 (Linking)	10.1242/dev.129023	2015-12-25	2015
26858642	Mechanism of Action of the Novel Nickel(II) Complex in Simultaneous Reactivation of the Apoptotic Signaling Networks Against Human Colon Cancer Cells	Journal Article|Retracted Publication	PMC4729910	Front Pharmacol	1663-9812 (Linking)	10.3389/fphar.2015.00313	2016-02-10	2015
26878172	Blocking mitochondrial calcium release in Schwann cells prevents demyelinating neuropathies	Journal Article|Research Support Non-U S Gov't	PMC4767343	J Clin Invest	1558-8238 (Electronic)|0021-9738 (Linking)	10.1172/jci84505	2016-02-16	2016
27014069	Discoidin Domain Receptors: Potential Actors and Targets in Cancer	Journal Article|Review	PMC4789497	Front Pharmacol	1663-9812 (Linking)	10.3389/fphar.2016.00055	2016-03-26	2016
27019772	Mechanism of action of novel piperazine containing a toxicant against human liver cancer cells	Journal Article	PMC4806608	PeerJ	NA	10.7717/peerj.1588	2016-03-29	2016
27433467	Human and Environmental Dangers Posed by Ongoing Global Tropospheric Aerosolized Particulates for Weather Modification	Journal Article|Retracted Publication	PMC4927569	Front Public Health	2296-2565 (Linking)	10.3389/fpubh.2016.00139	2016-07-20	2016
6832806	Molecular composition of complement-solubilized complexes and their fate in vivo	Journal Article	PMC1454054	Immunology	0019-2805 (Print)|0019-2805 (Linking)	NA	1983-04-01	1983
7743344	Changes in regulators of circulation in patients undergoing continuous pump-driven veno-venous hemofiltration	Comparative Study|Journal Article	NA	Shock	1073-2322 (Print)|1073-2322 (Linking)	NA	1994-09-01	1994
8132225	Colonic epithelial cell lines as a source of interleukin-8: stimulation by inflammatory cytokines and bacterial lipopolysaccharide	Duplicate Publication|Journal Article|Research Support Non-U S Gov't|Research Support U S Gov't P H S	PMC1422281	Immunology	0019-2805 (Print)|0019-2805 (Linking)	NA	1994-01-01	1994
8248136	Preferential repair of ionizing radiation-induced damage in the transcribed strand of an active human gene is defective in Cockayne syndrome	Journal Article|Research Support U S Gov't Non-P H S|Research Support U S Gov't P H S	PMC47804	Proc Natl Acad Sci U S A	0027-8424 (Print)|0027-8424 (Linking)	NA	1993-11-15	1993
9144119	Five-year follow-up of high-risk infants with family history of allergy who were exclusively breast-fed or fed partial whey hydrolysate, soy, and conventional cow's milk formulas	Clinical Trial|Journal Article|Randomized Controlled Trial|Research Support Non-U S Gov't	NA	J Pediatr Gastroenterol Nutr	0277-2116 (Print)|0277-2116 (Linking)	NA	1997-04-01	1997
9236228	Establishment of a cell-free system of neuronal apoptosis: comparison of premitochondrial, mitochondrial, and postmitochondrial phases	Comparative Study|Journal Article|Research Support Non-U S Gov't|Research Support U S Gov't P H S	PMC3913837	J Neurosci	0270-6474 (Print)|0270-6474 (Linking)	NA	1997-08-15	1997
9392479	Effect of captopril, losartan, and bradykinin on early steps of insulin action	Journal Article|Research Support Non-U S Gov't	NA	Diabetes	0012-1797 (Print)|0012-1797 (Linking)	NA	1997-12-10	1997

## Sheet: Excluded - not EEoC
Excluded - not EEoCs
27517601
27474398
27417597
27375347
27365752
27287387
27231387
27220838
27192992
27067889
27054012
27053915
27022650
26996516
26989344
26973363
26968441
26949309
26930438
26883814
26883412
26880973
26876365
26861788
26842041
26833553
26830980
26829430
26789528
26729890
26719722
26598505
26593164
26562453
26559348
26559347
26552059
26543090
26472273
26459241
26401300
26358701
26315146
26309623
26292002
26290897
26269118
26251636
26244515
26236580
26213505
26213421
26190305
26177181
26176031
26166942
26162369
26147568
26108533
26092767
26054842
26030822
25993308
25989070
25973415
25972304
25896033
25886612
25877282
25795463
25768085
25767762
25763379
25755017
25753284
25734984
25730175
25729561
25722185
25716320
25712211
25672463
25589759
25574266
25574265
25489138
25460005
25456811
25452542
25410264
25400308
25386025
25364140
25363293
25347246
25300435
25285083
25277692
25276401
25274600
25259213
25213451
25191634
25188797
25169179
25157175
25154344
25142526
25108944
25107514
25085113
25079141
25060554
25026611
24942721
24925767
24860247
24838725
24832120
24788111
24777206
24747790
24709713
24691886
24509695
24482672
24471672
24465744
24451534
24410543
24393141
24363658
24354506
24352300
24341379
24280171
24271844
24235084
24216070
24195757
24191523
24168751
24159666
24130261
24114088
24072335
24067154
24004619
23993917
23981514
23977703
23975717
23961936
23952882
23782596
23761925
23740870
23740421
23731415
23700855
23627609
23587607
23555197
23502427
23393528
23379199
23322968
23316940
23284820
23271896
23256097
23184635
23184634
23184633
23184632
23184631
23184630
23184629
23184628
23184627
23180067
23180066
23180065
23180064
23180063
23180062
23180061
23180058
23115617
23110514
23099974
23027971
23006450
22992075
22982021
22933402
22924797
22920226
22891328
22882507
22875488
22870754
22855549
22836196
22833806
22814090
22809831
22802732
22776403
22754443
22745605
22723746
22654391
22641990
22639472
22616002
22532763
22505850
22502640
22478567
22477673
22465810
22441141
22436597
22390585
22383146
22345580
22339285
22326865
22292356
22285994
22267727
22245143
22231291
22215950
22214543
22169045
22125226
22112900
22105067
22095856
22095335
22046723
22038469
22022417
22005085
22003264
21976284
21975618
21887206
21876154
21808590
21795320
21787441
21751225
21735171
21731175
21727657
21720389
21660254
21640970
21629303
21562742
21559850
21556282
21541796
21541141
21541140
21541110
21497136
21408306
21376278
21366476
21347435
21346784
21316182
21296323
21229054
21191480
21072309
21025607
20951296
20797373
20792709
20765714
20762912
20754594
20751940
20747621
20747620
20738011
20683451
20680673
20634806
20547864
20543889
20540199
20525225
20504337
20468296
20390640
20388211
20339452
20326844
20326731
20326730
20316140
20312811
20311463
20300117
20244724
20237983
20162740
20147827
20125815
20112020
20108482
20055078
20049906
20017220
19997084
19971477
19942596
19933959
19916986
19757133
19752077
19748156
19720779
19720773
19697820
19697133
19629170
19619924
19601038
19600604
19599995
19599195
19478232
19470098
19449269
19374496
19316372
19313327
19313019
19312600
19312599
19277791
19220938
19183469
19177634
19135824
19119347
19067481
19041211
19013742
18979190
18919515
18874593
18840248
18826008
18826007
18747027
18746770
18744449
18738382
18677628
18629021
18547194
18541075
18508460
18490691
18476462
18439621
18417815
18360830
18274016
18258988
18197314
18197310
18196288
18195272
18174595
18171472
18169180
18146538
18105988
18099736
18096857
18062637
18056030
18017858
18008697
17972141
17960430
17877646
17864543
17855890
17850524
17842872
17835717
17814594
17814576
17800116
17797773
17788163
17786211
17781656
17750800
17742312
17731026
17626963
17539166
17471795
17404191
17379897
17356958
17311118
17303317
17235089
17231717
17229169
17124739
17110932
17021294
16987299
16918743
16915327
16894225
16893926
16871323
16867041
16840463
16795713
16778991
16742229
16692212
16682702
16680921
16680846
16654402
16613964
16587947
16587153
16559589
16544387
16513694
16504908
16495387
16477046
16463536
16455704
16439377
16424503
16422791
16354883
16233757
16200112
16136628
16051990
16049097
16033165
16017912
15987328
15932252
15890118
15867316
15731140
15730132
15696638
15693194
15688871
15672534
15579671
15517007
15471707
15445379
15428369
15423648
15423148
15418115
15146278
15113517
15087150
15056735
15022648
14993505
14967246
14956692
14956270
14925643
14893621
14880381
14877474
14847039
14830023
14809820
14792114
14787333
14785607
14785361
14764357
14750695
14727198
14690966
14614172
14589715
14562500
14473077
14445649
14431720
14429503
14425833
14423967
14423125
14420199
14416298
14393829
14389411
14364413
14357610
14333978
14329356
14310621
14302157
14288821
14271203
14261710
14244477
14239412
14233309
14221957
14185291
14162097
14162090
14161409
14144267
14026448
13998128
13974276
13951717
13914787
13901964
13884201
13852137
13849881
13840046
13839999
13815792
13812222
13795199
13786596
13758980
13750292
13749044
13689282
13635588
13624331
13624131
13619958
13611075
13593883
13592506
13591601
13572662
13554909
13548238
13516808
13516046
13510871
13508911
13500153
13485269
13396499
13368744
13363125
13339069
13284426
13279753
13260407
13235271
13228050
13201462
13185857
13163229
13126676
13122431
13121577
13112367
13108687
13095372
13092632
13086558
13086546
13083635
13071989
13056093
13055820
13051411
13040539
13032210
13007680
12992532
12916452
12901474
12849092
12415056
12337636
12289432
12279770
12268312
12268228
12265701
12265320
12082940
12068676
11977231
11946553
11935717
11925900
11899985
11688191
11662381
11659363
11654353
11643957
11616078
11530793
11503646
11478543
11326765
11214022
11188790
11075196
11010621
10722287
10690479
10685800
10641300
10629450
10605210
10581861
10488002
10436325
10356014
10304161
10298792
10180297
10133064
10117183
10108838
10105867
9951636
9867694
9798817
9790107
9789861
9780248
9738196
9685118
9682613
9578332
9433361
9374884
9347747
9341573
9307551
9238143
9135231
9103215
9040294
8745868
8712200
8680274
8601905
8585584
8541759
8517742
8505025
8468518
8444162
8351903
8312045
8309704
8279440
8279439
8271104
8258794
8243381
8219846
8143445
8072435
7823218
7776481
7755660
7725979
7535927
7510422
7490323
7471449
7421870
7406495
7333262
7327787
7230463
7019294
7019111
6998386
6956419
6908234
6902529
6813746
6612672
6564335
6531710
6458418
6393467
6390791
6264662
6261894
6258850
6110493
6078385
6062384
6055178
6054111
6030694
6019798
5969132
5956953
5956479
5945593
5939686
5937773
5918583
5916941
5899251
5898841
5880825
5877606
5872402
5865757
5863514
5856558
5855156
5846000
5829355
5827448
5812920
5783176
5738470
5726755
5720374
5701570
5700351
5673574
5654708
5639030
5611102
5593848
5593841
5592942
5587094
5564174
5563254
5544558
5542937
5533528
5503845
5482189
5481234
5428588
5393041
5323335
5300048
5275401
5253120
5240258
5231830
5211620
5204372
5196698
5187390
5175129
5171738
5129082
5125580
5078978
5066874
4943331
4938414
4936220
4918523
4837652
4814581
4808536
4800106
4771834
4765066
4757360
4746236
4724374
4707235
4704896
4704683
4682633
4644759
4583773
4559991
4559345
4557046
4549259
4543736
4529639
4482013
4482012
4438263
4327445
4326253
4298445
4274429
4238740
4227387
4226582
4220374
4051599
3956633
3899232
3884933
3880038
3813471
3806671
3675024
3655162
3643473
3527089
3527088
3521096
3476174
3470088
3465265
3451515
3392721
3381051
3376069
3354513
3225098
3197720
3188819
2673364
2642394
2619226
2597819
2586927
2556213
2555215
2497936
2349799
2300879
2286658
2269855
2236404
2161602
2030145
2017721
1955766
1951814
1931313
1782736
1759141
1413769
1224053
1169732
1145847
1066084
1049667
1046421
1025533
1019393
1005847
964154
920224
894437
832211
757638
747869
737333
733025
672837
665075
636878
556647
515335
509297
507679
505442
499785
483966
481635
470399
339922
330324
326321
289416
247123
244890
231313
211616
194030
151227
138827
120083
19640
PMC4299911
PMC4025982
PMC3801484
PMC2793791
PMC2568502
PMC2328718
PMC2324865
PMC1931724
PMC1849283
PMC1848073
PMC1762537
PMC1659477
PMC1613088
PMC1610993
PMC1586443
PMC1451387
PMC1315637
PMC1181247
http://journals.plos.org/plosone/article/comment?id=info:doi/10.1371/annotation/bec1a81e-b9c9-4132-a495-04e939997dfb
http://journals.plos.org/plosone/article/comment?id=info:doi/10.1371/annotation/28283552-3fc4-4db9-9474-5034816e9162
http://dsq-sds.org/announcement
https://web-beta.archive.org/web/20160817211105/http://www.springer.com/cda/content/document/cda_downloaddocument/Expression+of+concern+Dr+Fujii_Edit+final.pdf?SGWID=0-0-45-1317339-p173850204
http://publicationethics.org/files/u7140/FujiiStatementOfConcern.pdf
http://eurheartj.oxfordjournals.org/content/34/14/1018.full
http://www.sciencedirect.com/science/article/pii/S0006320714004315

## Sheet: Excluded - not PubMed-indexed 
Name of journal	Link to EEoC	DOI	Notes	Archived Link
ACS Macro Letters	http://pubs.acs.org/doi/abs/10.1021/mz300167y	10.1021/mz300167y
African Zoology	http://www.tandfonline.com/doi/abs/10.1080/15627020.2014.11407651	10.1080/15627020.2014.11407651
Algal Research	http://www.sciencedirect.com/science/article/pii/S2211926415001770	10.1016/j.algal.2015.11.003
American Behavioral Scientist	http://abs.sagepub.com/content/58/8/1100	10.1177/0002764214537204
Analytical Methods	http://pubs.rsc.org/en/Content/ArticleLanding/2016/AY/C6AY90108E	10.1039/C6AY90108E		https://web.archive.org/web/20161108223310/http://pubs.rsc.org/en/Content/ArticleLanding/2016/AY/C6AY90108E#!divAbstract
Atlantic Studies	http://www.tandfonline.com/doi/full/10.1080/14788810.2015.1044242	10.1080/14788810.2015.1044242	Retraction notice citing EoC
Basic and Applied Social Psychology	http://www.tandf.co.uk/journals/pdf/HBASeditorstatement.pdf			https://web.archive.org/web/20150425093200/http://www.tandf.co.uk/journals/pdf/HBASeditorstatement.pdf
Canadian Journal of Civil Engineering	http://www.nrcresearchpress.com/doi/abs/10.1139/l03-103#.WCNvADKZNyo	10.1139/l03-103
Ceramics International	http://www.sciencedirect.com/science/article/pii/S0272884214010530	10.1016/j.ceramint.2014.07.020
Ceramics International	http://www.sciencedirect.com/science/article/pii/S0272884214010542	10.1016/j.ceramint.2014.07.021
Chemical Science	http://pubs.rsc.org/en/Content/ArticleLanding/2015/SC/C4SC90048K	10.1039/C4SC90048K		https://web.archive.org/web/20161108223034/http://pubs.rsc.org/en/Content/ArticleLanding/2015/SC/C4SC90048K#!divAbstract
Clinical Chiropractic	http://www.sciencedirect.com/science/article/pii/S1479235415300018	10.1016/S1479-2354(15)30001-8
Decision sciences	http://onlinelibrary.wiley.com/doi/10.1111/deci.12218/full	10.1111/deci.12218		https://web.archive.org/web/20161108225233/http://onlinelibrary.wiley.com/doi/10.1111/deci.12218/full
European Accounting Review	http://www.tandfonline.com/doi/full/10.1080/09638180.2014.997963	10.1080/09638180.2014.997963
European Journal of Communication	http://ejc.sagepub.com/content/31/3/NP1.abstract	10.1177/0267323115614741		https://web.archive.org/web/20161108224404/http://ejc.sagepub.com/content/31/3/NP1.abstract
European Journal of Social Psychology	http://onlinelibrary.wiley.com/doi/10.1002/ejsp.1911/full	10.1002/ejsp.1911
European Journal of Social Psychology	http://onlinelibrary.wiley.com/doi/10.1002/ejsp.2221/full	10.1002/ejsp.2221
Frontiers of Optoelectronics	http://link.springer.com/article/10.1007/s12200-014-0385-7	10.1007/s12200-014-0385-7		https://web.archive.org/web/20161108224512/http://download.springer.com/static/pdf/886/art%253A10.1007%252Fs12200-014-0385-7.pdf?originUrl=http%3A%2F%2Flink.springer.com%2Farticle%2F10.1007%2Fs12200-014-0385-7&token2=exp=1478646305~acl=%2Fstatic%2Fpdf%2F8
Functional Ecology	http://onlinelibrary.wiley.com/doi/10.1111/1365-2435.12030/full	10.1111/1365-2435.12030		https://web.archive.org/web/20151114145936/http://onlinelibrary.wiley.com/doi/10.1111/1365-2435.12030/full
Journal - American Water Works Association	http://www.jstor.org/stable/jamewatworass.104.12.65
Journal of Accounting Research	http://onlinelibrary.wiley.com/doi/10.1111/1475-679X.12088/full	10.1111/1475-679X.12088		https://web.archive.org/web/20150612054946/http://onlinelibrary.wiley.com/doi/10.1111/1475-679X.12088/full
Journal of African Earth Sciences	http://www.sciencedirect.com/science/article/pii/S1464343X16302023	10.1016/j.jafrearsci.2016.06.010
Journal of Applied Ecology	http://onlinelibrary.wiley.com/doi/10.1111/1365-2664.12795/full	10.1111/1365-2664.12795		https://web.archive.org/web/20161108223508/http://onlinelibrary.wiley.com/doi/10.1111/1365-2664.12795/full
Journal of Materials Chemistry	http://pubs.rsc.org/en/Content/ArticleLanding/2011/JM/C0JM03619F	10.1039/C0JM03619F	EOC link in supp info	https://web.archive.org/web/20161016170440/http://pubs.rsc.org/en/Content/ArticleLanding/2011/JM/C0JM03619F#!divAbstract
Journal of Materials Chemistry	http://pubs.rsc.org/en/Content/ArticleLanding/2010/JM/C0JM00417K	10.1039/C0JM00417K	EOC link in supp info	https://web.archive.org/web/20161109154657/http://pubs.rsc.org/en/Content/ArticleLanding/2010/JM/C0JM00417K
Journal of Materials Chemistry A	http://pubs.rsc.org/en/Content/ArticleLanding/2014/TA/C3TA14977C	10.1039/C3TA14977C	EOC link in supp info; EOC withdrawn	https://web.archive.org/web/20150201021547/http://pubs.rsc.org/en/content/articlelanding/2014/ta/c3ta14977c
Journal of Materials Processing Technology	http://www.sciencedirect.com/science/article/pii/S0924013616000029	10.1016/j.jmatprotec.2016.02.002
Journal of North African Studies	http://www.tandfonline.com/doi/full/10.1080/13629387.2015.1008234	10.1080/13629387.2015.1008234
Journal of Product Innovation and Management	http://onlinelibrary.wiley.com/doi/10.1111/jpim.12270/full	10.1111/jpim.12270
Materials Research Bulletin	http://www.sciencedirect.com/science/article/pii/S0025540813009513	10.1016/j.materresbull.2013.12.001
Mathematics and Mechanics of Solids	http://mms.sagepub.com/content/21/3/NP1	10.1177/1081286515618095	Affects entire special issue. As of 2016-12-15, no longer available on the publisher site (10 articles for special issue retracted).	https://web.archive.org/web/20161108223847/http://mms.sagepub.com/content/21/3/NP1
MedChemComm	http://pubs.rsc.org/en/Content/ArticleLanding/2015/MD/C5MD90056E	10.1039/C5MD90056E		https://web.archive.org/web/20161108223118/http://pubs.rsc.org/en/Content/ArticleLanding/2015/MD/C5MD90056E#!divAbstract
Museum Anthropology	http://onlinelibrary.wiley.com/doi/10.1111/j.1548-1379.2009.01019.x/full	10.1111/j.1548-1379.2009.01019.x		https://web.archive.org/web/20161108225449/http://onlinelibrary.wiley.com/doi/10.1111/j.1548-1379.2009.01019.x/full
Organizational Behavior and Human Decision Processes	http://www.sciencedirect.com/science/article/pii/S074959781500031X	10.1016/j.obhdp.2015.04.004
Pacific Economic Review	http://onlinelibrary.wiley.com/doi/10.1111/1468-0106.12024/full	10.1111/1468-0106.12024
Personnel Psychology	http://onlinelibrary.wiley.com/doi/10.1111/peps.12148/abstract	10.1111/peps.12148		https://web.archive.org/web/20160405003207/http://onlinelibrary.wiley.com/doi/10.1111/peps.12148/abstract
Polymer Chemistry	http://pubs.rsc.org/en/Content/ArticleLanding/2015/PY/C4PY90087A	10.1039/C4PY90087A		https://web.archive.org/web/20160421190159/http://pubs.rsc.org/en/Content/ArticleLanding/2015/PY/C4PY90087A
Procedia Earth and Planetary Science	http://www.sciencedirect.com/science/article/pii/S1878522016000023	10.1016/j.proeps.2016.02.001
RSC Advances	http://pubs.rsc.org/en/Content/ArticleLanding/2016/RA/C6RA90044E	10.1039/C6RA90044E		https://web.archive.org/web/20161108223400/http://pubs.rsc.org/en/Content/ArticleLanding/2016/RA/C6RA90044E#!divAbstract
Zoology in the Middle East	http://www.tandfonline.com/doi/full/10.1080/09397140.2016.1208389	10.1080/09397140.2016.1208389
