# Supplementary material for: Concern noted: a descriptive study of editorial expressions of concern in PubMed and PubMed Central
Source: Res Integr Peer Rev. 2017 May 27;2:10. doi: 10.1186/s41073-017-0030-2 (PMC5526611; doi:10.1186/s41073-017-0030-2)
Supplement: Supplementary file 4 — Linkages between EEoCs, affected publications, and post-EEoC events. (XLSX 74 kb) [file 41073_2017_30_MOESM4_ESM.xlsx]

## Sheet: Data dictionary
Sheet 1: Data dictionary
Sheet 2: Linkages between EEoCs, affected publications, and post-EEoC events
Sheet 3: Post-EEoC events (including selected MEDLINE data fields)
Note: EEoC = Editorial expression of concern, PMID = PubMed ID, NA = not applicable, CRDT = Date of PubMed record creation
Project name and data location
Concern noted: a descriptive study of editorial expressions of concern in PubMed and PubMed Central. A PubMed Commons post-publication project: https://osf.io/8xbqy/

## Sheet: EEoC linkages
EEoC ID	Duplicate PMID	EEoC is followup for	PMID for affected publication	ID for related post-EEoC event	Category of post-EEoC event	Status of affected publication	Note
26205483	NA	NA	25359683	NA	NA	Unretracted	NA
26216288	NA	NA	12937159	NA	NA	Unretracted	EEoC includes corrected figure.
26281008	NA	NA	16007329	26516759	retraction	Publication retracted	EEoC retracted along with affected publication.
26367774	NA	NA	18208334	NA	NA	Unretracted	NA
26371821	NA	NA	20007931	NA	NA	Unretracted	NA
26371821	NA	NA	21471107	NA	NA	Unretracted	NA
26392874	NA	NA	26392874	NA	NA	Unretracted	Affected publication removed from publisher website, apparently replaced with EEoC.
26430836	NA	NA	22503125	NA	NA	Unretracted	NA
26451730	NA	NA	21589905	NA	NA	Unretracted	NA
26484503	NA	NA	25532603	NA	NA	Unretracted	NA
26510678	NA	NA	24694691	27576525	retraction	Publication retracted	NA
26527849	NA	NA	25205888	NA	NA	Unretracted	NA
26575412	NA	NA	24942560	NA	NA	Unretracted	NA
26644000	NA	NA	24406076	NA	NA	Unretracted	NA
26657284	NA	NA	25883318	NA	NA	Unretracted	NA
26712121	NA	NA	22888471	NA	NA	Unretracted	NA
26715544	NA	NA	24708613	NA	NA	Unretracted	NA
26773123	NA	NA	20519513	NA	NA	Unretracted	NA
26773124	NA	NA	20022949	NA	NA	Unretracted	NA
26773125	NA	NA	21690096	NA	NA	Unretracted	NA
26773126	NA	NA	19279002	NA	NA	Unretracted	NA
26773127	NA	NA	18434303	NA	NA	Unretracted	NA
26794611	NA	NA	26459241	26459241	retraction	Publication retracted	Retraction notice 'updates and replaces' EEoC and affected publication on publisher site, but they remain available in supplementary information. PubMed record for affected publication revised to reflect retraction (no separate PMID for retraction notice).
26798004	NA	NA	15087507	26912692	retraction	Publication retracted	NA
26821616	NA	NA	26700683	NA	NA	Unretracted	NA
26905965	NA	NA	20159966	27369360	retraction	Publication retracted	NA
26905966	NA	NA	21062897	27369361	retraction	Publication retracted	NA
26905967	NA	NA	22393233	27369362	retraction	Publication retracted	NA
26905968	NA	NA	23108666	27369363	retraction	Publication retracted	NA
26905969	NA	NA	24357718	27369364	retraction	Publication retracted	NA
26966227	NA	NA	10388110	NA	NA	Unretracted	NA
26966227	NA	NA	12897328	NA	NA	Unretracted	NA
26966227	NA	NA	19346299	NA	NA	Unretracted	NA
26969732	NA	NA	15585662	NA	NA	Unretracted	NA
27058669	NA	NA	16751101	27610577	editorial followup	EEoC followup issued	Followup to EEoC (PMID 27610577) published after final EEoC search date. In this study, followup included as post-EEoC action only.
27058792	NA	NA	11804592	27618489	editorial followup	EEoC followup issued	Followup to EEoC (PMID 27618489) published after final EEoC search date. In this study, followup included as post-EEoC action only.
27062770	NA	NA	26428096	NA	NA	Unretracted	NA
27092077	NA	NA	24966835	27275152	retraction	Publication retracted	NA
27111236	NA	NA	26878172	NA	NA	Unretracted	NA
27115801	NA	NA	22119609	NA	NA	Unretracted	NA
27119656	NA	NA	25920485	NA	NA	Unretracted	NA
27124773	NA	NA	17983396	NA	NA	Unretracted	NA
27128628	NA	NA	24960452	NA	NA	Unretracted	NA
27193960	NA	NA	22860893	NA	NA	Unretracted	NA
27208021	NA	NA	22966070	NA	NA	Unretracted	NA
27208022	NA	NA	18057094	NA	NA	Unretracted	NA
27248597	NA	NA	19324975	NA	NA	Unretracted	NA
27293384	NA	NA	25276098	NA	NA	Unretracted	NA
27367539	NA	NA	23841847	NA	NA	Unretracted	NA
27378930	NA	NA	26858642	27445829	retraction	Publication retracted	NA
27453710	NA	NA	27014069	NA	NA	Unretracted	NA
27453891	NA	NA	27433467	27453892	retraction	Publication retracted	NA
27453979	NA	NA	24498300	NA	NA	Unretracted	NA
27456622	NA	NA	18071026	NA	NA	Unretracted	NA
27456623	NA	NA	17003335	NA	NA	Unretracted	NA
27457779	NA	NA	9144119	NA	NA	Unretracted	NA
27581569	NA	NA	19332486	NA	NA	Unretracted	EEoC found via Google Scholar search (8/18/16). Subsequently indexed in PubMed (9/2/16).
27581570	NA	NA	24396063	NA	NA	Unretracted	EEoC found via Google Scholar search (8/18/16). Subsequently indexed in PubMed (9/2/16).
27581571	NA	NA	19273580	NA	NA	Unretracted	EEoC found via Google Scholar search (8/18/16). Subsequently indexed in PubMed (9/2/16).
27581572	NA	NA	20421289	NA	NA	Unretracted	EEoC found via Google Scholar search (8/18/16). Subsequently indexed in PubMed (9/2/16).
7835910	NA	NA	8132225	NA	NA	Unretracted	NA
no active url (affecting PMID 18456874)	NA	NA	18456874	22197880	retraction	Publication retracted	EEoC apparently removed from publisher site with retraction of affected publication. Noted in a journal's news section (DOI 10.1089/blr.2011.9955).
no active url (affecting PMID 20166664)	NA	NA	20166664	25758672	retraction	Publication retracted	EEoC apparently removed from publisher site with retraction of affected publication. Reported on Retraction Watch.
no active url (affecting PMID 21043506)	NA	NA	21043506	25758673	retraction	Publication retracted	EEoC apparently removed from publisher site with retraction of affected publication. Reported on Retraction Watch.
no active url (affecting PMID 21504196)	NA	NA	21504196	25758674	retraction	Publication retracted	EEoC apparently removed from publisher site with retraction of affected publication. Reported on Retraction Watch.
no active url (affecting PMID 21696150)	NA	NA	21696150	25363293	retraction	Publication retracted	EEoC removed from publisher site with retraction of affected publication. Noted in retraction notice.
no active url (affecting PMID 22345580)	NA	NA	22345580	22855549	EEoC retraction	EEoC retracted	EEoC apparently removed from publisher site with EEoC retraction, following revisions to affected publication.
no active url (affecting PMID 25058034)	NA	NA	25058034	NA	NA	Unretracted	EEoC apparently removed from publisher site with correction of affected publication. Reported on Retraction Watch.
no active url (affecting PMID 25695040)	NA	NA	25695040	25729748	editorial followup	EEoC followup issued	EEoC mentioned in and replaced by followup.
no active url (affecting PMID 25900735)	NA	NA	25900735	10.1113/EP085027	editorial followup	EEoC followup issued	EEoC apparently removed from publisher site upon editorial followup. Mentioned in note appended to final publication.
PMC1454860	NA	NA	6832806	NA	NA	Unretracted	NA
PMC2806547	NA	NA	19513288	22787502	retraction	Publication retracted	NA
PMC2851986	NA	NA	15178763	NA	NA	Unretracted	NA
PMC2851986	NA	NA	16452169	NA	NA	Unretracted	NA
PMC2889072	NA	NA	16714384	NA	NA	Unretracted	NA
PMC3248318	NA	NA	20978351	22482119	retraction	Publication retracted	NA
PMC3700391	NA	NA	17673602	NA	NA	Unretracted	NA
PMC3700392	NA	NA	18952893	NA	NA	Unretracted	NA
PMC3742296	NA	NA	23637561	NA	NA	Unretracted	NA
PMC4109628	NA	NA	24707179	25848289	retraction	Publication retracted	NA
PMC4846853	NA	NA	24281181	NA	NA	Unretracted	NA
10.1212/WNL.0000000000000230	NA	NA	23390180	25002573	corrected republication	Unretracted	Affected publication was corrected and republished (PMID 25002573).
10.1212/WNL.0b013e3182a69c98	NA	10.1212/WNL.0b013e318296f79b	23430685	10.1212/WNL.0b013e3182a69c98	editorial followup	EEoC followup issued	Followup to EEoC posted to correspondence concerning affected publication.
10.1002/stem.1178	NA	NA	18583539	24734303	retraction	Publication retracted	NA
10.1016/j.jacc.2012.11.008	NA	NA	15629381	NA	NA	Unretracted	NA
10.1016/j.jacc.2012.11.008	NA	NA	16949487	NA	NA	Unretracted	NA
10.1016/j.jacc.2012.11.008	NA	NA	17466225	NA	NA	Unretracted	NA
10.1021/la205132x	NA	NA	22339620	NA	NA	Unretracted	EEoC posted as note on HTML version of affected publication.
10.1021/la5015362	NA	NA	24916057	NA	NA	Unretracted	EEoC posted as note on HTML version of affected publication.
10.1111/cdev.12225 (2013-12-09)	NA	NA	23668685	10.1111/cdev.12225 (2014-02-12)	EEoC retraction	EEoC retracted	NA
10.1111/j.1547-5069.2011.01425.x	NA	NA	21091623	NA	NA	Unretracted	NA
10.1113/EP085027	NA	no active url (affecting PMID 25900735)	25900735	10.1113/EP085027	editorial followup	EEoC followup issued	Followup to EEoC posted as note on HTML and PDF versions of affected publication.
10.1113/expphysiol.2011.059618	NA	NA	15640275	21784791	retraction	Publication retracted	NA
10.1124/pr.58.2.8	NA	NA	12223532	NA	NA	Unretracted	NA
10.1212/WNL.0b013e318296f79b	NA	NA	23430685	10.1212/WNL.0b013e3182a69c98	editorial followup	EEoC followup issued	NA
10.1517/14712598.2014.902914	NA	NA	20175655	NA	NA	Unretracted	NA
10.1517/14728222.2013.794583	NA	NA	12783573	NA	NA	Unretracted	EEoC notes re-use of affected publication content in a subsequent publication in another journal.
10.1634/stemcells.2005-0656	NA	NA	15536186	16582451	retraction	Publication retracted	NA
10.1634/theoncologist.2007-0153	NA	NA	18245013	NA	NA	Unretracted	EEoC posted as supplement to affected publication.
10.1634/theoncologist.2008-0068	NA	NA	18448558	NA	NA	Unretracted	EEoC posted as supplement to affected publication.
10.2174/1871527311312030017	NA	NA	17691979	NA	NA	Unretracted	NA
10.7717/peerj.1588 (2016-06-10)	NA	NA	27019772	10.7717/peerj.1588 (2016-06-16)|10.7717/peerj.1588/retraction	editorial followup|retraction	Publication retracted	EEoC posted as note on HTML version of affected publication. Retraction notice not currently indexed in PubMed.
10.7717/peerj.1588 (2016-06-16)	NA	10.7717/peerj.1588 (2016-06-10)	27019772	10.7717/peerj.1588 (2016-06-16)|10.7717/peerj.1588/retraction	editorial followup|retraction	Publication retracted	Followup to EEoC posted as note on HTML version of affected publication. Retraction notice not currently indexed in PubMed.
11069612	NA	NA	10886338	27022650	EEoC retraction	EEoC retracted	NA
12761371	NA	NA	11821506	14614172	EEoC retraction	EEoC retracted	NA
15622551	NA	NA	8248136	NA	NA	Unretracted	NA
16052018	NA	NA	1586782	NA	NA	Unretracted	NA
16054927	NA	NA	12433513	NA	NA	Unretracted	NA
16339408	NA	NA	11087881	16495386	editorial followup	EEoC followup issued	NA
16373531	NA	NA	14963337	16410485	retraction	Publication retracted	NA
16373531	NA	NA	15905366	16410485	retraction	Publication retracted	NA
16427477	NA	NA	16226613	16458751	retraction	Publication retracted	NA
16428677	NA	NA	11320386	17079770	retraction	Publication retracted	NA
16428677	NA	NA	15070790	17079770	retraction	Publication retracted	NA
16495386	NA	16339408	11087881	16495386	editorial followup	EEoC followup issued	NA
16710046	NA	NA	11786574	NA	NA	Unretracted	NA
16710046	NA	NA	15774785	17158555	retraction	Publication retracted	NA
16988092	NA	NA	15931363	18056030	retraction	Publication retracted	NA
17068242	NA	NA	16484492	17656701	retraction	Publication retracted	NA
17128813	NA	NA	16617846	17708013	retraction	Publication retracted	NA
17177760	NA	NA	17156115	24393141	EEoC retraction	EEoC retracted	NA
18316542	NA	NA	15994554	19390025	retraction	Publication retracted	NA
18407546	NA	NA	11147630	22222971|23564600	editorial followup|editorial followup	EEoC followup issued	EEoC apparently copublished in Cancer Cytopathol (DOI 10.1002/cncr.23579).
18407546	NA	NA	11443621	22222971|23564600	editorial followup|editorial followup	EEoC followup issued	EEoC apparently copublished in Cancer Cytopathol (DOI 10.1002/cncr.23579).
18407546	NA	NA	11745232	NA	NA	Unretracted	EEoC apparently copublished in Cancer Cytopathol (DOI 10.1002/cncr.23579).
18407546	NA	NA	12599235	NA	NA	Unretracted	EEoC apparently copublished in Cancer Cytopathol (DOI 10.1002/cncr.23579).
18407546	NA	NA	17614298	NA	NA	Unretracted	EEoC apparently copublished in Cancer Cytopathol (DOI 10.1002/cncr.23579).
18451992	NA	NA	10811848	20830824	retraction	Publication retracted	NA
18456089	NA	NA	17604800	18774408	retraction	Publication retracted	NA
18584816	18584815	NA	11447266	NA	NA	Unretracted	NA
18584816	18584815	NA	12427966	NA	NA	Unretracted	NA
18584816	18584815	NA	15505205	NA	NA	Unretracted	NA
18591370	NA	NA	16595791	NA	NA	Unretracted	NA
18804008	NA	NA	15992987	NA	NA	Unretracted	NA
18850107	NA	NA	18278508	NA	NA	Unretracted	NA
19114639	NA	NA	15142861	21508336	retraction	Publication retracted	NA
19114639	NA	NA	15976327	21508337	retraction	Publication retracted	NA
19289646	NA	NA	12473561	19738149	editorial followup	EEoC followup issued	NA
19389939	NA	NA	14762100	NA	NA	Unretracted	NA
19389939	NA	NA	15297470	NA	NA	Unretracted	NA
19389939	NA	NA	15860571	NA	NA	Unretracted	NA
19389939	NA	NA	15980055	NA	NA	Unretracted	NA
19389939	NA	NA	16192316	NA	NA	Unretracted	NA
19561271	NA	NA	18024456	NA	NA	Unretracted	NA
19700369	21970031	NA	19157988	NA	NA	Unretracted	2 versions of the EEoC are apparently available on the publisher's website (1 in press, 1 as final publication), which were each assigned a PMID. In this study, these were considered to be duplicate records.
19738149	NA	19289646	12473561	19738149	editorial followup	EEoC followup issued	NA
19797116	NA	NA	16258088	NA	NA	Unretracted	NA
19965804	NA	NA	19246643	NA	NA	Unretracted	NA
20019246	NA	NA	19815770	21071648	retraction	Publication retracted	NA
20226971	NA	NA	18279948	NA	NA	Unretracted	NA
20376675	NA	NA	15340854	NA	NA	Unretracted	NA
20388913	NA	NA	12702754	NA	NA	Unretracted	NA
20667781	NA	NA	18024211	21277543	retraction	Publication retracted	NA
20884964	NA	NA	10329599	NA	NA	Unretracted	NA
20929511	NA	NA	18422498	NA	NA	Unretracted	NA
21071647	NA	NA	20595579	21778381	retraction	Publication retracted	NA
21090148	NA	NA	15351864	NA	NA	Unretracted	NA
21555357	NA	NA	12958150	24578137	retraction	Publication retracted	NA
21610137	NA	NA	15618276	21646413	retraction	Publication retracted	NA
21628391	21719658	NA	19815723	22194552	retraction	Publication retracted	NA
21716090	NA	NA	21552116	NA	NA	Unretracted	NA
21813501	NA	NA	12562591	NA	NA	Unretracted	NA
21887865	NA	NA	16547946	NA	NA	Unretracted	NA
21968394	22021836	NA	20522778	23888019	retraction	Publication retracted	NA
21971344	NA	NA	16003132	NA	NA	Unretracted	NA
22045832	NA	NA	21474762	22144595	retraction	Publication retracted	NA
22131084	NA	NA	12195699	NA	NA	Unretracted	NA
22131084	NA	NA	15630490	NA	NA	Unretracted	NA
22131084	NA	NA	16113797	NA	NA	Unretracted	NA
22222971	NA	18407546	11147630	22222971|23564600	editorial followup|editorial followup	EEoC followup issued	NA
22222971	NA	18407546	11443621	22222971|23564600	editorial followup|editorial followup	EEoC followup issued	NA
22379976	NA	NA	15660914	NA	NA	Unretracted	NA
22411926	NA	NA	11139469	23704225	retraction	Publication retracted	EEoC copublished in Hypertension (DOI 10.1161/HYP.0b013e31824c1097), Circulation (DOI 10.1161/CIR.0b013e31824e88a5), and Circ Res (DOI 10.1161/RES.0b013e31824c48c2). Single version indexed in PubMed (PMID 22411926).
22411926	NA	NA	11566906	23704357	retraction	Publication retracted	EEoC copublished in Hypertension (DOI 10.1161/HYP.0b013e31824c1097), Circulation (DOI 10.1161/CIR.0b013e31824e88a5), and Circ Res (DOI 10.1161/RES.0b013e31824c48c2). Single version indexed in PubMed (PMID 22411926).
22411926	NA	NA	12370229	23704253	retraction	Publication retracted	EEoC copublished in Hypertension (DOI 10.1161/HYP.0b013e31824c1097), Circulation (DOI 10.1161/CIR.0b013e31824e88a5), and Circ Res (DOI 10.1161/RES.0b013e31824c48c2). Single version indexed in PubMed (PMID 22411926).
22411926	NA	NA	12511546	23704357	retraction	Publication retracted	EEoC copublished in Hypertension (DOI 10.1161/HYP.0b013e31824c1097), Circulation (DOI 10.1161/CIR.0b013e31824e88a5), and Circ Res (DOI 10.1161/RES.0b013e31824c48c2). Single version indexed in PubMed (PMID 22411926).
22411926	NA	NA	15249508	23704253	retraction	Publication retracted	EEoC copublished in Hypertension (DOI 10.1161/HYP.0b013e31824c1097), Circulation (DOI 10.1161/CIR.0b013e31824e88a5), and Circ Res (DOI 10.1161/RES.0b013e31824c48c2). Single version indexed in PubMed (PMID 22411926).
22570858	NA	NA	12697869	NA	NA	Unretracted	NA
22685513	NA	NA	21151563	NA	NA	Unretracted	NA
22762485	NA	NA	21344825	NA	NA	Unretracted	NA
22866333	NA	NA	12755808	NA	NA	Unretracted	NA
22901756	NA	NA	16565507	NA	NA	Unretracted	NA
22915677	NA	NA	21270030	PMC4614764	retraction	Publication retracted	NA
22940673	NA	NA	21307048	23335639	retraction	Publication retracted	NA
23037558	NA	NA	17652295	NA	NA	Unretracted	NA
23068446	NA	NA	22196774	NA	NA	Unretracted	NA
23090367	NA	NA	22124592	25054607	retraction	Publication retracted	NA
23145183	NA	NA	18820730	NA	NA	Unretracted	NA
23145184	NA	NA	21346820	NA	NA	Unretracted	NA
23207426	NA	NA	22581171	NA	NA	Unretracted	NA
23398906	NA	NA	19459279	NA	NA	Unretracted	NA
23527312	NA	NA	22815803	NA	NA	Unretracted	NA
23561987	NA	NA	18950853	NA	NA	Unretracted	NA
23564600	NA	18407546	11147630	22222971|23564600	editorial followup|editorial followup	EEoC followup issued	NA
23564600	NA	18407546	11443621	22222971|23564600	editorial followup|editorial followup	EEoC followup issued	NA
23594279	NA	NA	22168623	NA	NA	Unretracted	NA
23620874	NA	NA	11102966	NA	NA	Unretracted	NA
23686036	NA	NA	21677208	NA	NA	Unretracted	NA
23686036	NA	NA	21677222	NA	NA	Unretracted	NA
23686036	NA	NA	21677232	NA	NA	Unretracted	NA
23686036	NA	NA	21948909	NA	NA	Unretracted	NA
23686332	NA	NA	22510564	23887350	editorial followup	EEoC followup issued	NA
23687664	NA	NA	17942153	NA	NA	Unretracted	NA
23698641	NA	NA	17470551	NA	NA	Unretracted	NA
23698641	NA	NA	17709391	24509262	retraction	Publication retracted	NA
23698641	NA	NA	17875939	24509263	retraction	Publication retracted	NA
23698641	NA	NA	18981223	24509264	retraction	Publication retracted	NA
23698641	NA	NA	19075001	NA	NA	Unretracted	NA
23772178	NA	NA	21892318	NA	NA	Unretracted	Journal note: Clin Med Oncol continued by Clin Med Insights Oncol in 2010
23834929	NA	NA	19944363	NA	NA	Unretracted	NA
23887350	NA	23686332	22510564	23887350	editorial followup	EEoC followup issued	NA
24025906	NA	NA	23784122	NA	NA	Unretracted	EEoC stated that final version of affected publication would be held pending resolution. Final publication was posted after EEoC, though there was no statement concerning removal of EEoC.
24126879	NA	NA	19713421	NA	NA	Unretracted	NA
24161067	NA	NA	24102190	NA	NA	Unretracted	NA
24174687	NA	NA	9236228	NA	NA	Unretracted	NA
24257665	NA	NA	22241604	25878311	retraction	Publication retracted	NA
24304554	NA	NA	12170765	NA	NA	Unretracted	NA
24402635	NA	NA	12462750	NA	NA	Unretracted	NA
24402635	NA	NA	14665731	NA	NA	Unretracted	NA
24402635	NA	NA	15894818	NA	NA	Unretracted	NA
24494672	NA	NA	19664153	25165793	retraction	Publication retracted	NA
24499430	NA	NA	22244087	NA	NA	Unretracted	Journal note: Publication of Head Neck Oncol ceased in 2012; EEoC published in BMC Med, which is from same publisher.
24499430	NA	NA	22257756	NA	NA	Unretracted	Journal note: Publication of Head Neck Oncol ceased in 2012; EEoC published in BMC Med, which is from same publisher.
24499430	NA	NA	22340746	NA	NA	Unretracted	Journal note: Publication of Head Neck Oncol ceased in 2012; EEoC published in BMC Med, which is from same publisher.
24499430	NA	NA	22405533	NA	NA	Unretracted	Journal note: Publication of Head Neck Oncol ceased in 2012; EEoC published in BMC Med, which is from same publisher.
24499430	NA	NA	22409767	NA	NA	Unretracted	Journal note: Publication of Head Neck Oncol ceased in 2012; EEoC published in BMC Med, which is from same publisher.
24499430	NA	NA	22410339	NA	NA	Unretracted	Journal note: Publication of Head Neck Oncol ceased in 2012; EEoC published in BMC Med, which is from same publisher.
24499430	NA	NA	22452749	NA	NA	Unretracted	Journal note: Publication of Head Neck Oncol ceased in 2012; EEoC published in BMC Med, which is from same publisher.
24499430	NA	NA	22452794	NA	NA	Unretracted	Journal note: Publication of Head Neck Oncol ceased in 2012; EEoC published in BMC Med, which is from same publisher.
24499430	NA	NA	22453101	NA	NA	Unretracted	Journal note: Publication of Head Neck Oncol ceased in 2012; EEoC published in BMC Med, which is from same publisher.
24499430	NA	NA	22480217	NA	NA	Unretracted	Journal note: Publication of Head Neck Oncol ceased in 2012; EEoC published in BMC Med, which is from same publisher.
24499430	NA	NA	22507529	NA	NA	Unretracted	Journal note: Publication of Head Neck Oncol ceased in 2012; EEoC published in BMC Med, which is from same publisher.
24499430	NA	NA	22515371	NA	NA	Unretracted	Journal note: Publication of Head Neck Oncol ceased in 2012; EEoC published in BMC Med, which is from same publisher.
24499430	NA	NA	22520362	NA	NA	Unretracted	Journal note: Publication of Head Neck Oncol ceased in 2012; EEoC published in BMC Med, which is from same publisher.
24499430	NA	NA	22537656	NA	NA	Unretracted	Journal note: Publication of Head Neck Oncol ceased in 2012; EEoC published in BMC Med, which is from same publisher.
24499430	NA	NA	22537712	NA	NA	Unretracted	Journal note: Publication of Head Neck Oncol ceased in 2012; EEoC published in BMC Med, which is from same publisher.
24499430	NA	NA	22546491	NA	NA	Unretracted	Journal note: Publication of Head Neck Oncol ceased in 2012; EEoC published in BMC Med, which is from same publisher.
24499430	NA	NA	22546534	NA	NA	Unretracted	Journal note: Publication of Head Neck Oncol ceased in 2012; EEoC published in BMC Med, which is from same publisher.
24499430	NA	NA	22551172	NA	NA	Unretracted	Journal note: Publication of Head Neck Oncol ceased in 2012; EEoC published in BMC Med, which is from same publisher.
24499430	NA	NA	22558945	NA	NA	Unretracted	Journal note: Publication of Head Neck Oncol ceased in 2012; EEoC published in BMC Med, which is from same publisher.
24499430	NA	NA	22583815	NA	NA	Unretracted	Journal note: Publication of Head Neck Oncol ceased in 2012; EEoC published in BMC Med, which is from same publisher.
24499430	NA	NA	22583845	NA	NA	Unretracted	Journal note: Publication of Head Neck Oncol ceased in 2012; EEoC published in BMC Med, which is from same publisher.
24499430	NA	NA	22591514	NA	NA	Unretracted	Journal note: Publication of Head Neck Oncol ceased in 2012; EEoC published in BMC Med, which is from same publisher.
24499430	NA	NA	22607730	NA	NA	Unretracted	Journal note: Publication of Head Neck Oncol ceased in 2012; EEoC published in BMC Med, which is from same publisher.
24499430	NA	NA	22607735	NA	NA	Unretracted	Journal note: Publication of Head Neck Oncol ceased in 2012; EEoC published in BMC Med, which is from same publisher.
24499430	NA	NA	22613633	NA	NA	Unretracted	Journal note: Publication of Head Neck Oncol ceased in 2012; EEoC published in BMC Med, which is from same publisher.
24499430	NA	NA	22621416	NA	NA	Unretracted	Journal note: Publication of Head Neck Oncol ceased in 2012; EEoC published in BMC Med, which is from same publisher.
24499430	NA	NA	22642938	NA	NA	Unretracted	Journal note: Publication of Head Neck Oncol ceased in 2012; EEoC published in BMC Med, which is from same publisher.
24499430	NA	NA	22647235	NA	NA	Unretracted	Journal note: Publication of Head Neck Oncol ceased in 2012; EEoC published in BMC Med, which is from same publisher.
24499430	NA	NA	22673083	NA	NA	Unretracted	Journal note: Publication of Head Neck Oncol ceased in 2012; EEoC published in BMC Med, which is from same publisher.
24499430	NA	NA	22673101	NA	NA	Unretracted	Journal note: Publication of Head Neck Oncol ceased in 2012; EEoC published in BMC Med, which is from same publisher.
24499430	NA	NA	22673108	NA	NA	Unretracted	Journal note: Publication of Head Neck Oncol ceased in 2012; EEoC published in BMC Med, which is from same publisher.
24499430	NA	NA	22695251	NA	NA	Unretracted	Journal note: Publication of Head Neck Oncol ceased in 2012; EEoC published in BMC Med, which is from same publisher.
24499430	NA	NA	22695293	NA	NA	Unretracted	Journal note: Publication of Head Neck Oncol ceased in 2012; EEoC published in BMC Med, which is from same publisher.
24499430	NA	NA	22709938	NA	NA	Unretracted	Journal note: Publication of Head Neck Oncol ceased in 2012; EEoC published in BMC Med, which is from same publisher.
24499430	NA	NA	22713692	NA	NA	Unretracted	Journal note: Publication of Head Neck Oncol ceased in 2012; EEoC published in BMC Med, which is from same publisher.
24499430	NA	NA	22716187	NA	NA	Unretracted	Journal note: Publication of Head Neck Oncol ceased in 2012; EEoC published in BMC Med, which is from same publisher.
24499430	NA	NA	22721258	NA	NA	Unretracted	Journal note: Publication of Head Neck Oncol ceased in 2012; EEoC published in BMC Med, which is from same publisher.
24499430	NA	NA	22726540	NA	NA	Unretracted	Journal note: Publication of Head Neck Oncol ceased in 2012; EEoC published in BMC Med, which is from same publisher.
24499430	NA	NA	22730910	NA	NA	Unretracted	Journal note: Publication of Head Neck Oncol ceased in 2012; EEoC published in BMC Med, which is from same publisher.
24499430	NA	NA	22731119	NA	NA	Unretracted	Journal note: Publication of Head Neck Oncol ceased in 2012; EEoC published in BMC Med, which is from same publisher.
24499430	NA	NA	22742448	NA	NA	Unretracted	Journal note: Publication of Head Neck Oncol ceased in 2012; EEoC published in BMC Med, which is from same publisher.
24500649	NA	NA	24384645	25002574	corrected republication	Unretracted	Affected publication was corrected and republished (PMID 25002574).
24615811	NA	NA	19825980	NA	NA	Unretracted	NA
24619403	NA	NA	22389135	NA	NA	Unretracted	NA
24627181	NA	NA	19369217	NA	NA	Unretracted	NA
24697222	NA	NA	11251695	NA	NA	Unretracted	NA
24702627	NA	NA	21231896	NA	NA	Unretracted	NA
24725564	NA	NA	22088800	NA	NA	Unretracted	NA
24754054	NA	NA	20584094	26176031	retraction	Publication retracted	EEoC retracted along with affected publication.
24812671	NA	NA	22269324	NA	NA	Unretracted	NA
24945797	NA	NA	22372412	27399323	retraction	Publication retracted	NA
24950244	NA	NA	24454695	NA	NA	Unretracted	NA
24970070	NA	NA	21921193	25700506	retraction	Publication retracted	NA
24976444	NA	NA	22285617	NA	NA	Unretracted	NA
24994898	NA	NA	24889601	NA	NA	Unretracted	NA
25010116	NA	NA	24465625	NA	NA	Unretracted	NA
25016528	NA	NA	20385583	NA	NA	Unretracted	NA
25030388	NA	NA	21752810	25142526	retraction	Publication retracted	NA
25101676	NA	NA	23152054	NA	NA	Unretracted	NA
25180081	NA	NA	25114790	25285211	retraction	Publication retracted	NA
25183964	NA	NA	24151493	NA	NA	Unretracted	NA
25197091	NA	NA	19052240	NA	NA	Unretracted	NA
25234008	NA	NA	11465968	NA	NA	Unretracted	NA
25366664	NA	NA	22594610	NA	NA	Unretracted	NA
25366826	NA	NA	23725573	NA	NA	Unretracted	NA
25398118	NA	NA	18556627	26829430	retraction	Publication retracted	NA
25398118	NA	NA	19797762	26829430	retraction	Publication retracted	NA
25439567	26125071 [deleted]	NA	24981963	25680908|25680911	retraction|corrected republication	Publication retracted	Affected publication was corrected and republished (PMID 25680911) at the time of retraction.
25465271	NA	NA	23973422	27163117	retraction	Publication retracted	NA
25470052	NA	NA	21593762	NA	NA	Unretracted	NA
25581726	NA	NA	21346004	NA	NA	Unretracted	NA
25597701	NA	NA	16723717	NA	NA	Unretracted	NA
25691710	NA	NA	12208807	NA	NA	Unretracted	NA
25692203	NA	NA	24932735	NA	NA	Unretracted	NA
25713202	NA	NA	16936204	27208025	retraction	Publication retracted	NA
25713202	NA	NA	17519423	27208024	retraction	Publication retracted	NA
25713202	NA	NA	21282367	27208023	retraction	Publication retracted	NA
25713202	NA	NA	9392479	27208026	retraction	Publication retracted	NA
25729748	NA	no active url (affecting PMID 25695040)	25695040	25729748	editorial followup	EEoC followup issued	NA
25742157	NA	NA	21402977	NA	NA	Unretracted	Journal note: Arch Ophthalmol continued by JAMA Ophtamol in 2013
25830526	NA	NA	22773729	26177181	retraction	Publication retracted	NA
25881256	NA	NA	24405790	NA	NA	Unretracted	NA
25978810	NA	NA	7743344	NA	NA	Unretracted	NA
25988204	NA	NA	25817651	NA	NA	Unretracted	NA
25988460	NA	NA	15741530	27258211	retraction	Publication retracted	NA
25995106	NA	NA	25504721	26022417	retraction	Publication retracted	NA
25998251	NA	NA	12466137	NA	NA	Unretracted	NA
26028165	NA	NA	24847663	26028165	EEoC retraction	EEoC retracted	EEoC retracted and replaced on publisher site with withdrawal notice. PubMed record for EEoC apparently revised to reflect withdrawal (no separate ID for EEoC retraction).
26120830	NA	NA	24244175	26334645	retraction	Publication retracted	NA
26159314	NA	NA	26132766	NA	NA	Unretracted	NA

## Sheet: Post-EEoC events
ID	Title	MEDLINE Publication Type	PMCID (PubMed Central ID)	Journal	ISSN	DOI	PubMed record date (CRDT)	Year
10.1113/EP085027	NA	NA	NA	Exp Physiol	NA	NA	NA	2015
16495386	Expression of concern reaffirmed	Comment|Editorial	NA	N Engl J Med	1533-4406 (Electronic)|0028-4793 (Linking)	10.1056/NEJMe068054	2006-02-24	2006
19738149	Expression of concern	Comment|Journal Article	NA	Circulation	1524-4539 (Electronic)|0009-7322 (Linking)	10.1161/circulationaha.109.192638	2009-09-10	2009
22222971	Expression of concern	Editorial|Comment	NA	Cancer	1097-0142 (Electronic)|0008-543X (Linking)	10.1002/cncr.26658	2012-01-07	2012
23564600	Follow-up to expression of concern	Editorial|Comment	NA	Cancer	1097-0142 (Electronic)|0008-543X (Linking)	10.1002/cncr.28096	2013-04-09	2013
23887350	Comment on Expression of concern Cell Cycle volume 12, issue 10; p. 1643	Comment|Journal Article	PMC3865060	Cell Cycle	1551-4005 (Electronic)|1551-4005 (Linking)	10.4161/cc.25905	2013-07-27	2013
25729748	Publisher Statement on "Questioning the HIV-AIDS Hypothesis: 30 Years of Dissent"	Journal Article	PMC4326730	Front Public Health	2296-2565 (Linking)	10.3389/fpubh.2015.00037	2015-03-03	2015
27610577	PPM1A Functions as a Smad Phosphatase to Terminate TGFbeta Signaling	Editorial|Comment	NA	Cell	0092-8674 (Print)|0092-8674 (Linking)	10.1016/j.cell.2016.08.062	2016-09-10	2016
27618489	Direct Interaction of c-Myc with Smad2 and Smad3 to Inhibit TGF-beta-Mediated Induction of the CDK Inhibitor p15(Ink4B)	Journal Article	NA	Mol Cell	1097-4164 (Electronic)|1097-2765 (Linking)	10.1016/j.molcel.2016.08.027	2016-09-13	2016
10.1111/cdev.12225 (2014-02-12)	Withdrawal of Expression of Concern	NA	NA	Child Dev	NA	NA	NA	2014
14614172	Removal of expression of concern: Schiffl H, et Al. Daily hemodialysis and the outcome of acute renal failure. N Engl J Med 2002;346:305-10	Comment|Editorial	NA	N Engl J Med	1533-4406 (Electronic)|0028-4793 (Linking)	10.1056/NEJMe038188	2003-11-14	2003
22855549	Expression of concern: Dysregulation of claudin-5 in HIV-induced interstitial pneumonitis and lung vascular injury: protective role of PPAR-gamma	Comment|Journal Article	NA	Am J Respir Crit Care Med	1535-4970 (Electronic)|1073-449X (Linking)	10.1164/ajrccm.186.3.e5	2012-08-03	2012
24393141	Regarding the editorial expression of concern regarding: Kaye AD, Banister RE, Hoover JM, et al. Chronic pain and ultrarapid opioid detoxification. Pain practice 2005;5(1):33-42	Retraction of Publication	NA	Pain Pract	1533-2500 (Electronic)|1530-7085 (Linking)	10.1111/papr.12154	2014-01-08	2014
26028165	WITHDRAWN: Expression of concern from journal editors	Journal Article	NA	Obes Res Clin Pract	1871-403X (Print)|1871-403X (Linking)	10.1016/j.orcp.2015.05.012	2015-06-02	2015
10.7717/peerj.1588/retraction	Retraction: Mechanism of action of novel piperazine containing a toxicant against human liver cancer cells	NA	NA	PeerJ	NA	10.7717/peerj.1588/retraction	NA	2016
16410485	Editorial retraction	Retraction of Publication	NA	Science	1095-9203 (Electronic)|0036-8075 (Linking)	10.1126/science.1124926	2006-01-18	2006
16458751	Retraction--Non-steroidal anti-inflammatory drugs and the risk of oral cancer: a nested case-control study	Retraction of Publication	NA	Lancet	1474-547X (Electronic)|0140-6736 (Linking)	10.1016/s0140-6736(06)68120-8	2006-02-07	2006
16582451	Editorial retraction	Retraction of Publication	NA	Stem Cells	1066-5099 (Print)|1066-5099 (Linking)	10.1634/stemcells.2006-0192	2006-04-04	2006
17079770	Retraction: Sudbo J et al. DNA content as a prognostic marker in patients with oral leukoplakia. N Engl J Med 2001;344:1270-8 and Sudbo J et al. The influence of resection and aneuploidy on mortality in oral leukoplakia. N Engl J Med 2004;350:1405-13	Retraction of Publication	NA	N Engl J Med	1533-4406 (Electronic)|0028-4793 (Linking)	10.1056/NEJMe068247	2006-11-03	2006
17158555	Retraction	Retraction of Publication	NA	J Clin Oncol	1527-7755 (Electronic)|0732-183X (Linking)	10.1200/jco.2006.10.0057	2006-12-13	2006
17656701	Retraction	Retraction of Publication	NA	Science	1095-9203 (Electronic)|0036-8075 (Linking)	10.1126/science.317.5837.450b	2007-07-28	2007
17708013	The editors' note regarding the notice of retraction	Retraction of Publication	NA	Int J Occup Med Environ Health	1232-1087 (Print)|1232-1087 (Linking)	NA	2007-08-22	2007
18056030	Retraction - Sudbo J. Novel management of oral cancer: a paradigm of predictive oncology. Clin Med Res 2004;2:233-242	Retraction of Publication	PMC2111410	Clin Med Res	1554-6179 (Electronic)|1539-4182 (Linking)	10.3121/cmr.2004.587.retraction	2007-12-07	2007
18774408	Retraction--autologous myoblasts and fibroblasts versus collagen corrected for treatment of stress urinary incontinence in women: a corrected randomised controlled trial	Retraction of Publication	NA	Lancet	1474-547X (Electronic)|0140-6736 (Linking)	10.1016/s0140-6736(08)61320-3	2008-09-09	2008
19390025	Retraction	Retraction of Publication	NA	Science	1095-9203 (Electronic)|0036-8075 (Linking)	10.1126/science.324_463a	2009-04-25	2009
20830824	Retraction. HIV-specific cytotoxic T lymphocytes traffic to lymph nodes and localize at sites of HIV replication and cell death	Retraction of Publication	PMC2929752	J Clin Invest	1558-8238 (Electronic)|0021-9738 (Linking)	NA	2010-09-11	2010
21071648	Retraction	Retraction of Publication	NA	Science	1095-9203 (Electronic)|0036-8075 (Linking)	10.1126/science.330.6006.912-a	2010-11-13	2010
21277543	Retraction--Validation of gene signatures that predict the response of breast cancer to neoadjuvant chemotherapy: a substudy of the EORTC 10994/BIG 00-01 clinical trial	Retraction of Publication	NA	Lancet Oncol	1474-5488 (Electronic)|1470-2045 (Linking)	10.1016/s1470-2045(11)70011-0	2011-02-01	2011
21508337	Caveolin-1 is essential for activation of Rac1 and NAD(P)H oxidase after angiotensin II type 1 receptor stimulation in vascular smooth muscle cells: role in redox signaling and vascular hypertrophy: Retraction	Retraction of Publication	NA	Arterioscler Thromb Vasc Biol	1524-4636 (Electronic)|1079-5642 (Linking)	10.1161/ATV.0b013e3182188dbb	2011-04-22	2011
21646413	Retraction: Exercise induces interleukin-8 expression in human skeletal muscle	Retraction of Publication	PMC3145949	J Physiol	1469-7793 (Electronic)|0022-3751 (Linking)	10.1113/jphysiol.2011.213231	2011-06-08	2011
21778381	Retraction	Retraction of Publication	NA	Science	1095-9203 (Electronic)|0036-8075 (Linking)	10.1126/science.333.6041.404-a	2011-07-23	2011
21784791	Retraction: Exercise-induced metallothionein expression in human skeletal muscle fibres	Retraction of Publication	NA	Exp Physiol	1469-445X (Electronic)|0958-0670 (Linking)	10.1113/expphysiol.2011.060186	2011-07-26	2011
22144595	Retraction	Retraction of Publication	NA	Science	1095-9203 (Electronic)|0036-8075 (Linking)	10.1126/science.334.6060.1202-a	2011-12-07	2011
22194552	Retraction	Retraction of Publication	NA	Science	1095-9203 (Electronic)|0036-8075 (Linking)	10.1126/science.334.6063.1636-a	2011-12-24	2011
22197880	Mayack SR, Wagers AJ. Osteolineage niche cells initiate hematopoietic stem cell mobilization. Blood. 2008;112(3):519-531	Retraction of Publication	PMC3337762	Blood	1528-0020 (Electronic)|0006-4971 (Linking)	10.1182/blood-2011-12-401125	2011-12-27	2011
22482119	Retraction. Sphingosine-1-phosphate receptor-2 deficiency leads to inhibition of macrophage proinflammatory activities and atherosclerosis in apoE-deficient mice	Retraction of Publication	PMC3287384	J Clin Invest	1558-8238 (Electronic)|0021-9738 (Linking)	NA	2012-04-07	2012
22787502	Retraction	Retraction of Publication	PMC3391623	J Clin Neurol	2005-5013 (Electronic)|1738-6586 (Linking)	10.3988/jcn.2012.8.2.160	2012-07-13	2012
23335639	Stress associated with group living in a long-lived bird	Retraction of Publication	PMC3639771	Biol Lett	1744-957X (Electronic)|1744-9561 (Linking)	10.1098/rsbl.2012.1184	2013-01-22	2013
23704225	Notice of retraction	Retraction of Publication	NA	Circ Res	1524-4571 (Electronic)|0009-7330 (Linking)	10.1161/RES.0b013e31829b5cca	2013-05-25	2013
23704253	Notice of retraction	Retraction of Publication	NA	Circulation	1524-4539 (Electronic)|0009-7322 (Linking)	10.1161/CIR.0b013e31829bd2f4	2013-05-25	2013
10.1212/WNL.0b013e3182a69c98	Editor's Note	NA	NA	Neurology	NA	NA	NA	2013
23704357	Notice of retraction	Retraction of Publication	NA	Hypertension	1524-4563 (Electronic)|0194-911X (Linking)	10.1161/HYP.0b013e31829b66f4	2013-05-25	2013
23888019	Retraction	Retraction of Publication	NA	Science	1095-9203 (Electronic)|0036-8075 (Linking)	10.1126/science.341.6144.342-a	2013-07-27	2013
24509262	Retraction for Kitagawa et al., A regulatory circuit mediating convergence between Nurr1 transcriptional regulation and Wnt signaling	Retraction of Publication	PMC4023828	Mol Cell Biol	1098-5549 (Electronic)|0270-7306 (Linking)	10.1128/mcb.00022-14	2014-02-11	2014
24509263	Retraction for Igarashi et al., Vitamin K induces osteoblast differentiation through pregnane X receptor-mediated transcriptional control of the Msx2 gene	Retraction of Publication	PMC4023826	Mol Cell Biol	1098-5549 (Electronic)|0270-7306 (Linking)	10.1128/mcb.00020-14	2014-02-11	2014
25878311	Retraction. Skin-derived fibroblasts for the treatment of refractory Achilles tendinosis: preliminary short-term results by H. Obaid, A. Clarke, P. Rosenfeld, C. Leach, and D. Connell. J Bone Joint Surg Am. 2012 Feb 1;94(3):193-200	Retraction of Publication	NA	J Bone Joint Surg Am	1535-1386 (Electronic)|0021-9355 (Linking)	10.2106/jbjs.o.00119	2015-04-17	2015
24509264	Retraction for Kouzu-Fujita et al., Coactivation of estrogen receptor beta by gonadotropin-induced cofactor GIOT-4	Retraction of Publication	PMC4023817	Mol Cell Biol	1098-5549 (Electronic)|0270-7306 (Linking)	10.1128/mcb.00021-14	2014-02-11	2014
24578137	Retraction	Retraction of Publication	NA	Faseb J	1530-6860 (Electronic)|0892-6638 (Linking)	10.1096/fj.03-0311fjeRET	2014-03-01	2014
24734303	Retraction: 'IFATS collection: selenium induces improvement of stem cell behaviors in human adipose-tissue stromal cells via SAPK/JNK and stemness acting signals'	Retraction of Publication	NA	Stem Cells	1549-4918 (Electronic)|1066-5099 (Linking)	NA	2014-04-16	2013
21508336	Microtubules regulate angiotensin II type receptor and Rac1 localization in caveolae/lipid rafts: role in redox signaling: Retraction	Retraction of Publication	NA	Arterioscler Thromb Vasc Biol	1524-4636 (Electronic)|1079-5642 (Linking)	10.1161/ATV.0b013e31821a3d17	2011-04-22	2011
27399323	Statement of retraction	Journal Article	NA	Brain Inj	1362-301X (Electronic)|0269-9052 (Linking)	10.1080/02699052.2016.1200453	2016-07-12	2016
25002574	Herpes zoster as a risk factor for stroke and TIA: a retrospective cohort study in the UK	Journal Article|Research Support Non-U S Gov't	NA	Neurology	1526-632X (Electronic)|0028-3878 (Linking)	10.1212/wnl.0000000000000584	2014-07-09	2014
25054607	Retraction. Anti-citrullinated peptide antibodies and rheumatoid factor in Sudanese patients with Leishmania donovani infection	Retraction of Publication	NA	Rev Bras Reumatol	1809-4570 (Electronic)|0482-5004 (Linking)	NA	2014-07-24	2014
25142526	What makes an accurate and reliable subject-specific finite element model? A case study of an elephant femur	Retraction of Publication	PMC4233760	J R Soc Interface	1742-5662 (Electronic)|1742-5662 (Linking)	10.1098/rsif.2014.0854	2014-08-22	2014
25165793	Retraction: 'CCR5 blockade in combination with rapamycin prolongs cardiac allograft survival in mice' by J. Li, K. Zhang, P. Ye, S. Wang and J. Xia	Retraction of Publication	PMC4226607	Clin Exp Immunol	1365-2249 (Electronic)|0009-9104 (Linking)	NA	2014-08-29	2014
25285211	Retraction: Measles-mumps-rubella vaccination timing and autism among young African American boys: a reanalysis of CDC data	Retraction of Publication	PMC4183946	Transl Neurodegener	2047-9158 (Linking)	10.1186/2047-9158-3-22	2014-10-07	2014
25363293	Retraction. Fabrication of highly uniform nanoparticles from recombinant silk-elastin-like protein polymers for therapeutic agent delivery	Retraction of Publication	PMC4394372	ACS Nano	1936-086X (Electronic)|1936-0851 (Linking)	10.1021/nn5053052	2014-11-04	2014
25680908	Retraction and republication-Effect of early versus late or no tracheostomy on mortality of critically ill patients receiving mechanical ventilation: a systematic review and meta-analysis	Journal Article|Retraction of Publication	NA	Lancet Respir Med	2213-2619 (Electronic)|2213-2600 (Linking)	10.1016/s2213-2600(15)00005-3	2015-02-15	2015
25680911	Effect of early versus late or no tracheostomy on mortality and pneumonia of critically ill patients receiving mechanical ventilation: a systematic review and meta-analysis	Journal Article|Meta-Analysis|Review|Corrected and Republished Article	NA	Lancet Respir Med	2213-2619 (Electronic)|2213-2600 (Linking)	10.1016/s2213-2600(15)00007-7	2015-02-15	2015
25700506	Editorial retraction	Retraction of Publication	NA	Science	1095-9203 (Electronic)|0036-8075 (Linking)	10.1126/science.347.6224.834-a	2015-02-21	2015
25758672	Retraction of "Mechanical reconfiguration of stereoisomers"	Retraction of Publication	NA	J Am Chem Soc	1520-5126 (Electronic)|0002-7863 (Linking)	10.1021/jacs.5b01988	2015-03-12	2015
25758673	Retraction of "Mechanical activation of catalysts for C-C bond forming and anionic polymerization reactions from a single macromolecular reagent"	Retraction of Publication	NA	J Am Chem Soc	1520-5126 (Electronic)|0002-7863 (Linking)	10.1021/jacs.5b01989	2015-03-12	2015
25758674	Retraction of "Mechanically facilitated retro 4 + 2 cycloadditions"	Retraction of Publication	NA	J Am Chem Soc	1520-5126 (Electronic)|0002-7863 (Linking)	10.1021/jacs.5b01990	2015-03-12	2015
25848289	Erratum: A cross-sectional study on perception of stigma by Chinese schizophrenia patients Retraction	Retraction of Publication	PMC4386808	Neuropsychiatr Dis Treat	1176-6328 (Print)|1176-6328 (Linking)	10.2147/ndt.s84493	2015-04-08	2015
26022417	Retraction. When contact changes minds: an experiment on transmission of support for gay equality	Retraction of Publication	NA	Science	1095-9203 (Electronic)|0036-8075 (Linking)	10.1126/science.aac6638	2015-05-30	2015
26176031	Retraction. 'The mechanical function of the periodontal ligament in the macaque mandible: a validation and sensitivity study using fi nite element analysis' by O. Panagiotopoulou, K. Kupczik and S.N. Cobb	Retraction of Publication	PMC4450950	J Anat	1469-7580 (Electronic)|0021-8782 (Linking)	10.1111/joa.12322	2015-07-16	2015
26177181	Retraction: Alveolar Macrophages from Overweight/Obese Subjects with Asthma Demonstrate a Proinflammatory Phenotype	Retraction of Publication	PMC4975104	Am J Respir Crit Care Med	1535-4970 (Electronic)|1073-449X (Linking)	10.1164/rccm.1922retraction	2015-07-16	2015
26334645	Retraction: RNAi-Dependent and Independent Control of LINE1 Accumulation and Mobility in Mouse Embryonic Stem Cells	Retraction of Publication	PMC4559431	PLoS Genet	1553-7404 (Electronic)|1553-7390 (Linking)	10.1371/journal.pgen.1005519	2015-09-04	2015
26459241	Retraction: Fructose sensitizes pancreatic beta cells to TNFalpha-induced necroptosis (doi: 10.1242/bio.014712)	Journal Article	PMC4958267	Biol Open	2046-6390 (Linking)	10.1242/bio.014712	2015-10-14	2015
26516759	Retraction: 'Amelioration of Osteoporosis and Hypovitaminosis D by Sunlight Exposure in Hospitalized Elderly Women With Alzheimer's Disease: A Randomized Controlled Trial'	Comment|Retraction of Publication	NA	J Bone Miner Res	1523-4681 (Electronic)|0884-0431 (Linking)	10.1002/jbmr.2725	2015-10-31	2015
26829430	Retraction: Decline in NRF2-regulated Antioxidants in Chronic Obstructive Pulmonary Disease Lungs Due to Loss of Its Positive Regulator, DJ-1; Heightened Endoplasmic Reticulum Stress in the Lungs of Patients with Chronic Obstructive Pulmonary Disease: The Role of Nrf2-Regulated Proteasomal Activity	Retraction of Publication	PMC4975075	Am J Respir Crit Care Med	1535-4970 (Electronic)|1073-449X (Linking)	10.1164/rccm.1933retraction	2016-02-02	2016
26912692	Editorial retraction	Retraction of Publication	NA	Science	1095-9203 (Electronic)|0036-8075 (Linking)	10.1126/science.351.6273.569-a	2016-02-26	2016
27163117	Retraction notice to: Comparison of Central Line-Associated Bloodstream Infection Rates when Changing to a Zero Fluid Displacement Intravenous Needleless Connector in Acute Care Settings. Am J Infect Control. 2014;42:200-202	Retraction of Publication	NA	Am J Infect Control	1527-3296 (Electronic)|0196-6553 (Linking)	10.1016/j.ajic.2015.11.013	2016-05-11	2016
27208023	Statement of Retraction. Physical Exercise Reduces Circulating Lipopolysaccharide and TLR4 Activation and Improves Insulin Signaling in Tissues of DIO Rats. Diabetes 2011;60:784-796. DOI: 10.2337/db09-1907	Journal Article	NA	Diabetes	1939-327X (Electronic)|0012-1797 (Linking)	10.2337/db16-rt04	2016-05-22	2016
27208024	Statement of Retraction. Loss-of-Function Mutation in Toll-Like Receptor 4 Prevents Diet-Induced Obesity and Insulin Resistance. Diabetes 2007;56:1986-1998. DOI: 10.2337/db06-1595	Journal Article	NA	Diabetes	1939-327X (Electronic)|0012-1797 (Linking)	10.2337/db16-rt04a	2016-05-22	2016
10.7717/peerj.1588 (2016-06-16)	NA	NA	NA	PeerJ	NA	NA	NA	2016
27208025	Statement of Retraction. Exercise Improves Insulin and Leptin Sensitivity in Hypothalamus of Wistar Rats. Diabetes 2006;55:2554-2561. DOI: 10.2337/db05-1622	Journal Article	NA	Diabetes	1939-327X (Electronic)|0012-1797 (Linking)	10.2337/db16-rt04b	2016-05-22	2016
27208026	Statement of Retraction. Effect of Captopril, Losartan, and Bradykinin on Early Steps of Insulin Action. Diabetes 1997;46:1950-1957. DOI: 10.2337/diab.46.12.1950	Journal Article	NA	Diabetes	1939-327X (Electronic)|0012-1797 (Linking)	10.2337/db16-rt04c	2016-05-22	2016
27022650	Withdrawal of 'An Expression of Concern: Organization of connections of the basal and accessory basal nuclei in the monkey amygdala'	Comment|Retraction of Publication	NA	Eur J Neurosci	1460-9568 (Electronic)|0953-816X (Linking)	10.1111/ejn.13225	2016-03-30	2016
27258211	Notice of Retraction: Sato Y, et al. Effect of Folate and Mecobalamin on Hip Fractures in Patients With Stroke: A Randomized Controlled Trial. JAMA. 2005;293(9):1082-1088	Retraction of Publication	NA	Jama	1538-3598 (Electronic)|0098-7484 (Linking)	10.1001/jama.2016.7190	2016-06-04	2016
27275152	Retraction: Water hyacinth: a possible alternative rate retarding natural polymer used in sustained release tablet design	Retraction of Publication	PMC4888566	Front Pharmacol	1663-9812 (Linking)	10.3389/fphar.2016.00141	2016-06-09	2016
27369360	Sirtuin-3 deacetylation of cyclophilin D induces dissociation of hexokinase II from the mitochondria	Journal Article|Published Erratum	NA	J Cell Sci	1477-9137 (Electronic)|0021-9533 (Linking)	10.1242/jcs.193631	2016-07-03	2016
27369361	Ethanol sensitizes mitochondria to the permeability transition by inhibiting deacetylation of cyclophilin-D mediated by sirtuin-3	Journal Article|Published Erratum	NA	J Cell Sci	1477-9137 (Electronic)|0021-9533 (Linking)	10.1242/jcs.193623	2016-07-03	2016
27369362	GRIM-19-mediated translocation of STAT3 to mitochondria is necessary for TNF-induced necroptosis	Journal Article|Published Erratum	NA	J Cell Sci	1477-9137 (Electronic)|0021-9533 (Linking)	10.1242/jcs.193615	2016-07-03	2016
27369363	Sirtuin-3 modulates Bak- and Bax-dependent apoptosis	Journal Article|Published Erratum	NA	J Cell Sci	1477-9137 (Electronic)|0021-9533 (Linking)	10.1242/jcs.193607	2016-07-03	2016
27369364	Mitoneet mediates TNFalpha-induced necroptosis promoted by exposure to fructose and ethanol	Journal Article|Published Erratum	NA	J Cell Sci	1477-9137 (Electronic)|0021-9533 (Linking)	10.1242/jcs.193599	2016-07-03	2016
27445829	Retraction: Mechanism of Action of the Novel Nickel(II) Complex in Simultaneous Reactivation of the Apoptotic Signaling Networks Against Human Colon Cancer Cells	Retraction of Publication	PMC4926803	Front Pharmacol	1663-9812 (Linking)	10.3389/fphar.2016.00199	2016-07-23	2016
27453892	Retraction: Human and Environmental Dangers Posed by Ongoing Global Tropospheric Aerosolized Particulates for Weather Modification	Retraction of Publication	PMC4955013	Front Public Health	2296-2565 (Linking)	10.3389/fpubh.2016.00156	2016-07-26	2016
27576525	Retraction: Predation selectively culls medium-sized species from island mammal faunas	Journal Article|Retraction of Publication	PMC5014047	Biol Lett	1744-957X (Electronic)|1744-9561 (Linking)	10.1098/rsbl.2016.0661	2016-09-01	2016
PMC4614764	An island paradigm on the mainland: host population fragmentation impairs the community of avian pathogens	NA	PMC4614764	Proc Biol Sci	NA	10.1098/rspb.2015.2004	NA	2015
25002573	Structural and functional brain connectivity in presymptomatic familial frontotemporal dementia	Journal Article|Research Support Non-U S Gov't		Neurology	1526-632X (Electronic)|0028-3878 (Linking)	10.1212/WNL.0000000000000583	2014-07-09	2014
