# Supplementary material for: Concern noted: a descriptive study of editorial expressions of concern in PubMed and PubMed Central
Source: Res Integr Peer Rev. 2017 May 27;2:10. doi: 10.1186/s41073-017-0030-2 (PMC5526611; doi:10.1186/s41073-017-0030-2)
Supplement: Supplementary file 5 — Number of affected publications by journal and number of EEoCs and affected publications by year. (XLSX 37 kb) [file 41073_2017_30_MOESM5_ESM.xlsx]

## Sheet: Data dictionary
Sheet 1: Data dictionary
Sheet 2: Number of affected publications by journal
Sheet 3: Number of EEoCs and affected publications by year
Note: EEoC = Editorial expression of concern, NA = Not applicable
Project name and data location
Concern noted: a descriptive study of editorial expressions of concern in PubMed and PubMed Central. A PubMed Commons post-publication project: https://osf.io/8xbqy/

## Sheet: Affected publns by journal
Journal (abbreviation)	Journal (full title)	Number of affected publications
ACS Nano	ACS nano.	1
Am J Infect Control	American journal of infection control.	1
Am J Pathol	American journal of pathology.	6
Am J Psychiatry	American journal of psychiatry.	1
Am J Respir Crit Care Med	American journal of respiratory and critical care medicine.	7
Anesthesiology	Anesthesiology.	1
Ann Am Thorac Soc	Annals of the American Thoracic Society.	1
Ann Hum Biol	Annals of human biology.	1
Ann Neurosci	Annals of neurosciences.	1
Arch Ophthalmol	Archives of ophthalmology.	1
Arterioscler Thromb Vasc Biol	Arteriosclerosis, thrombosis, and vascular biology.	2
Bioessays	BioEssays : news and reviews in molecular, cellular and developmental biology.	1
Biol Lett	Biology letters.	2
Biol Open	Biology open	1
Biol Proced Online	Biological procedures online	1
Biol Trace Elem Res	Biological trace element research.	3
Blood	Blood.	3
BMC Genomics	BMC genomics	1
BMC Infect Dis	BMC infectious diseases	1
BMC Plant Biol	BMC plant biology	1
Bmj	BMJ : British medical journal	1
Br J Clin Pharmacol	British journal of clinical pharmacology.	1
Brain Inj	Brain injury	1
Breast J	breast journal.	1
Cancer	Cancer.	5
Cancer Biol Ther	Cancer biology and therapy.	1
Cancers (Basel)	Cancers	1
Carbohydr Polym	Carbohydrate polymers.	2
Cell	Cell.	1
Cell Cycle	Cell cycle.	1
Cell Death Dis	Cell death and disease	1
Child Dev	Child development.	1
Circ Res	Circulation research.	1
Circulation	Circulation.	4
Clin Dysmorphol	Clinical dysmorphology.	1
Clin Exp Immunol	Clinical and experimental immunology.	1
Clin Med Oncol	Clinical medicine. Oncology	1
Clin Med Res	Clinical medicine and research.	2
CNS Neurol Disord Drug Targets	CNS and neurological disorders drug targets.	1
Comput Biol Chem	Computational biology and chemistry.	1
Curr Eye Res	Current eye research.	1
Development	Development.	1
Diabetes	Diabetes.	8
Drug Deliv Transl Res	Drug delivery and translational research.	1
Drug Metab Dispos	Drug metabolism and disposition : the biological fate of chemicals.	1
Eur Heart J	European heart journal.	2
Eur J Gastroenterol Hepatol	European journal of gastroenterology and hepatology.	1
Eur J Neurosci	European journal of neuroscience.	1
Euro Surveill	Euro surveillance : bulletin EuropÌ©en sur les maladies transmissibles = European communicable disease bulletin.	1
Exp Dermatol	Experimental dermatology.	1
Exp Physiol	Experimental physiology.	2
Expert Opin Biol Ther	Expert opinion on biological therapy.	1
Expert Opin Ther Targets	Expert opinion on therapeutic targets.	1
Faseb J	NA	1
Front Immunol	Frontiers in immunology	1
Front Pharmacol	Frontiers in pharmacology	3
Front Public Health	Frontiers in public health.	2
Glia	Glia.	1
Head Neck Oncol	Head and neck oncology	41
Headache	Headache.	1
HIV AIDS (Auckl)	HIV/AIDS : research and palliative care.	1
Hypertension	Hypertension.	2
Immunology	Immunology.	2
Influenza Other Respir Viruses	Influenza and other respiratory viruses.	1
Int Arch Occup Environ Health	International archives of occupational and environmental health.	1
Int J Occup Environ Health	International journal of occupational and environmental health.	1
Int J Occup Med Environ Health	International journal of occupational medicine and environmental health.	1
J Am Acad Dermatol	Journal of the American Academy of Dermatology.	1
J Am Chem Soc	Journal of the American Chemical Society.	4
J Am Coll Cardiol	Journal of the American College of Cardiology.	3
J Anat	Journal of anatomy.	1
J Biol Chem	Journal of biological chemistry.	5
J Bone Joint Surg Am	Journal of bone and joint surgery. American volume.	1
J Bone Miner Res	Journal of bone and mineral research : the official journal of the American Society for Bone and Mineral Research.	1
J Card Fail	Journal of cardiac failure.	1
J Cell Biochem	Journal of cellular biochemistry.	1
J Cell Sci	Journal of cell science.	5
J Clin Invest	Journal of clinical investigation.	4
J Clin Microbiol	Journal of clinical microbiology.	1
J Clin Neurol	Journal of clinical neurology.	1
J Clin Oncol	Journal of clinical oncology : official journal of the American Society of Clinical Oncology.	4
J Clin Virol	Journal of clinical virology : the official publication of the Pan American Society for Clinical Virology.	1
J Neuropsychiatry Clin Neurosci	Journal of neuropsychiatry and clinical neurosciences.	4
J Neurosci	Journal of neuroscience : the official journal of the Society for Neuroscience.	1
J Neurosurg	Journal of neurosurgery.	1
J Nurs Scholarsh	Journal of nursing scholarship : an official publication of Sigma Theta Tau International Honor Society of Nursing	1
J Obstet Gynaecol	Journal of obstetrics and gynaecology : the journal of the Institute of Obstetrics and Gynaecology.	1
J Pediatr Gastroenterol Nutr	Journal of pediatric gastroenterology and nutrition.	1
J Pharmacol Exp Ther	Journal of pharmacology and experimental therapeutics.	5
J Physiol	Journal of physiology.	5
J Physiol Sci	journal of physiological sciences : JPS.	1
J R Soc Interface	Journal of the Royal Society, Interface	1
J Sex Med	journal of sexual medicine.	1
J Spinal Disord Tech	Journal of spinal disorders and techniques.	1
J Transl Med	Journal of translational medicine	2
Jama	NA	2
Lancet	NA	7
Lancet Oncol	Lancet. Oncology.	1
Lancet Respir Med	Lancet. Respiratory medicine.	1
Langmuir	Langmuir : the ACS journal of surfaces and colloids.	2
Leuk Lymphoma	Leukemia and lymphoma.	1
Leuk Res	Leukemia research.	1
Mol Cell	Molecular cell.	1
Mol Cell Biol	Molecular and cellular biology.	5
Mol Genet Genomics	Molecular genetics and genomics : MGG.	1
N Engl J Med	New England journal of medicine.	4
Nature	NA	1
Neurology	Neurology.	3
Neuropsychiatr Dis Treat	Neuropsychiatric disease and treatment.	1
Nucleic Acids Res	Nucleic acids research.	4
Obes Res Clin Pract	Obesity research and clinical practice.	1
Oncologist	oncologist.	5
Org Biomol Chem	Organic and biomolecular chemistry.	1
Pain Pract	Pain practice : the official journal of World Institute of Pain.	1
PeerJ	PeerJ	1
Pharmacol Rev	Pharmacological reviews.	1
PLoS Genet	PLoS genetics.	2
PLoS One	PloS one	7
PLoS Pathog	PLoS pathogens.	1
Proc Biol Sci	Proceedings. Biological sciences	1
Proc Natl Acad Sci U S A	Proceedings of the National Academy of Sciences of the United States of America.	10
Radiat Environ Biophys	Radiation and environmental biophysics.	1
Radiology	Radiology.	1
Resuscitation	Resuscitation.	1
Rev Bras Reumatol	Revista brasileira de reumatologia.	1
Science	Science.	13
Shock	Shock.	1
Stem Cell Res Ther	Stem cell research and therapy	1
Stem Cells	Stem cells.	2
Thromb Haemost	Thrombosis and haemostasis.	4
Transl Neurodegener	Translational neurodegeneration	1
Vet Rec Open	Veterinary record open.	1
World J Emerg Surg	World journal of emergency surgery : WJES.	1

## Sheet: EEoCs and publications by year
Year	Number of EEoCs	Number of publications affected by the EEoCs
1985	1	1
1994	1	1
2000	1	1
2003	2	2
2005	6	7
2006	7	9
2008	10	17
2009	8	12
2010	11	12
2011	13	15
2012	19	25
2013	25	32
2014	36	79
2015	32	36
2016	44	46
NA	5	5
