# Supplementary material for: Concern noted: a descriptive study of editorial expressions of concern in PubMed and PubMed Central
Source: Res Integr Peer Rev. 2017 May 27;2:10. doi: 10.1186/s41073-017-0030-2 (PMC5526611; doi:10.1186/s41073-017-0030-2)
Supplement: Supplementary file 6 — Publication survival time to EEoC and retraction. (XLSX 35 kb) [file 41073_2017_30_MOESM6_ESM.xlsx]

## Sheet: Data dictionary
Sheet 1: Data dictionary
Sheet 2: Survival data
Note: PMID = PubMed ID, EEoC = Editorial expression of concern; Days from EEoC to retraction = NA for publications that have not been retracted
Project name and data location
Concern noted: a descriptive study of editorial expressions of concern in PubMed and PubMed Central. A PubMed Commons post-publication project: https://osf.io/8xbqy/

## Sheet: Survival data
PMID for affected publication	Days to EEoC	Days from EEoC to retraction
25359683	266	NA
12937159	4355	NA
16007329	3689	74
18208334	2792	NA
20007931	2099	NA
21471107	1622	NA
22503125	1264	NA
21589905	1605	NA
25532603	301	NA
24694691	574	307
25205888	419	NA
24942560	516	NA
24406076	697	NA
25883318	241	NA
22888471	1233	NA
24708613	631	NA
20519513	2053	NA
20022949	2217	NA
21690096	1670	NA
19279002	2501	NA
18434303	2823	NA
26459241	101	no unique record for retraction notice
15087507	4298	34
26700683	36	NA
20159966	2198	129
21062897	1932	129
22393233	1450	129
23108666	1212	129
24357718	796	129
10388110	6099	NA
12897328	4603	NA
19346299	2531	NA
15585662	4112	NA
16751101	3595	NA
11804592	5189	NA
26428096	192	NA
24966835	663	50
26878172	70	NA
22119609	1611	NA
25920485	364	NA
17983396	3096	NA
24960452	675	NA
22860893	1382	NA
22966070	1348	NA
18057094	3089	NA
19324975	2623	NA
25276098	620	NA
23841847	1086	NA
26858642	147	17
27014069	122	NA
27433467	6	0
24498300	901	NA
18071026	3150	NA
17003335	3590	NA
9144119	7057	NA
19332486	2711	NA
24396063	968	NA
19273580	2732	NA
20421289	2319	NA
8132225	212	NA
10886338	121	NA
11821506	476	NA
8248136	4062	NA
1586782	4851	NA
12433513	990	NA
11087881	1846	NA
14963337	679	25
15905366	217	25
16226613	98	14
11320386	1734	283
15070790	655	283
11786574	1589	NA
15774785	427	207
15931363	476	441
16484492	252	273
16617846	225	265
17156115	8	NA
15994554	974	416
11147630	2653	NA
11443621	2471	NA
11745232	2310	NA
12599235	1876	NA
17614298	283	NA
10811848	2908	861
17604800	308	126
11447266	2543	NA
12427966	2054	NA
15505205	1340	NA
16595791	818	NA
15992987	1176	NA
18278508	238	NA
15142861	1691	842
15976327	1285	842
12473561	2289	NA
14762100	1905	NA
15297470	1722	NA
15860571	1456	NA
15980055	1397	NA
16192316	1303	NA
18024456	587	NA
19157988	214	NA
16258088	1432	NA
19246643	283	NA
19815770	70	329
18279948	756	NA
15340854	2045	NA
12702754	2553	NA
18024211	982	186
10329599	4155	NA
18422498	900	NA
20595579	133	252
15351864	2269	NA
12958150	2804	1025
15618276	2343	13
19815723	600	205
21552116	52	NA
12562591	3104	NA
16547946	1992	NA
20522778	487	661
16003132	2280	NA
21474762	208	34
12195699	3383	NA
15630490	2522	NA
16113797	2292	NA
15660914	2597	NA
11139469	4086	437
11566906	3826	437
12370229	3444	437
12511546	3357	437
15249508	2800	437
12697869	3311	NA
21151563	545	NA
21344825	497	NA
12755808	3366	NA
16565507	2338	NA
21270030	573	no unique record for retraction notice
21307048	571	140
17652295	1898	NA
22196774	295	NA
22124592	329	638
18820730	1505	NA
21346820	627	NA
22581171	204	NA
19459279	1362	NA
22815803	248	NA
18950853	1624	NA
22168623	490	NA
11102966	4526	NA
21677208	704	NA
21677222	704	NA
21677232	704	NA
21948909	601	NA
22510564	397	NA
17942153	2041	NA
17470551	2214	NA
17709391	2102	263
17875939	2074	263
18981223	1661	263
19075001	1619	NA
21892318	651	NA
19944363	1317	NA
23784122	84	NA
19713421	1509	NA
24102190	19	NA
9236228	5922	NA
22241604	678	511
12170765	4133	NA
12462750	4054	NA
14665731	3683	NA
15894818	3160	NA
19664153	1639	204
22244087	752	NA
22257756	749	NA
22340746	717	NA
22405533	696	NA
22409767	695	NA
22410339	695	NA
22452749	680	NA
22452794	680	NA
22453101	680	NA
22480217	671	NA
22507529	660	NA
22515371	657	NA
22520362	654	NA
22537656	650	NA
22537712	650	NA
22546491	646	NA
22546534	646	NA
22551172	644	NA
22558945	640	NA
22583815	632	NA
22583845	632	NA
22591514	630	NA
22607730	626	NA
22607735	626	NA
22613633	625	NA
22621416	623	NA
22642938	617	NA
22647235	616	NA
22673083	609	NA
22673101	609	NA
22673108	609	NA
22695251	602	NA
22695293	602	NA
22709938	597	NA
22713692	596	NA
22716187	595	NA
22721258	594	NA
22726540	591	NA
22730910	590	NA
22731119	590	NA
22742448	587	NA
24384645	34	NA
19825980	1609	NA
22389135	737	NA
19369217	1793	NA
11251695	4767	NA
21231896	1179	NA
22088800	879	NA
20584094	1393	449
22269324	836	NA
22372412	841	753
24454695	148	NA
21921193	1015	238
22285617	882	NA
24889601	31	NA
24465625	164	NA
20385583	1552	NA
21752810	1099	35
23152054	630	NA
25114790	21	34
24151493	315	NA
19052240	2104	NA
11465968	4806	NA
22594610	900	NA
23725573	519	NA
18556627	2342	444
19797762	1869	444
24981963	154	74
23973422	464	524
21593762	1294	NA
21346004	1418	NA
16723717	3161	NA
12208807	4550	NA
24932735	247	NA
16936204	3103	451
17519423	2835	451
21282367	1485	451
9392479	6287	451
21402977	1451	NA
22773729	996	105
24405790	461	NA
7743344	7562	NA
25817651	50	NA
15741530	3730	381
25504721	157	8
12466137	4551	NA
24847663	375	NA
24244175	588	66
26132766	9	NA
