# Supplementary material for: Concern noted: a descriptive study of editorial expressions of concern in PubMed and PubMed Central
Source: Res Integr Peer Rev. 2017 May 27;2:10. doi: 10.1186/s41073-017-0030-2 (PMC5526611; doi:10.1186/s41073-017-0030-2)
Supplement: Supplementary file 8 — Content analysis of EEoCs and post-EEoC events. (XLSX 43 kb) [file 41073_2017_30_MOESM8_ESM.xlsx]

## Sheet: Data dictionary
Sheet 1: Data dictionary
Sheet 2: EEoC content analysis
Note: EEoC = Editorial expression of concern, PMID = PubMed ID, NA = Not applicable
Detailed coding information in Additional file 7. Available at https://osf.io/8xbqy/
Key	Code
Reason for expressing editorial concern or for post-EEoC event	R
Current status of EEoC	C
Images are the, or a, reason for EEoC or post-EEoC event	Im
Adjucation in the case of misconduct finding	Adj
Official investigation by employer or funding agency	Inv
Project name and data location
Concern noted: a descriptive study of editorial expressions of concern in PubMed and PubMed Central. A PubMed Commons post-publication project: https://osf.io/8xbqy/

## Sheet: EEoC content analysis
PMID for affected publication	EEoC ID	EEoC - R	EEoC - R group assigned	EEoC - C	EEoC - Im	EEoC - Adj	EEoC - Inv	Post-EEoC event - type	Post-EEoC event ID	Post-EEoC - R	Post-EEoC - R group assigned	Post-EEoC - C	Post-EEoC - Im	Post-EEoC - Adj	Post-EEoC -Inv
24405790	25881256	6,10	dispute	2	2	NA	3	NA	NA	NA	NA	NA	NA	NA	NA
22594610	25366664	1,4,7	misconduct	2	1	1	3	NA	NA	NA	NA	NA	NA	NA	NA
17983396	27124773	11	unspecified	3	2	NA	4	NA	NA	NA	NA	NA	NA	NA	NA
26392874	26392874	11	unspecified	1	2	NA	4	NA	NA	NA	NA	NA	NA	NA	NA
26428096	27062770	10	dispute	1	2	NA	3	NA	NA	NA	NA	NA	NA	NA	NA
24708613	26715544	10	dispute	1	2	NA	2	NA	NA	NA	NA	NA	NA	NA	NA
26132766	26159314	10	dispute	1	2	NA	4	NA	NA	NA	NA	NA	NA	NA	NA
25817651	25988204	10	dispute	1	2	NA	4	NA	NA	NA	NA	NA	NA	NA	NA
25276098	27293384	10	dispute	2	2	NA	3	NA	NA	NA	NA	NA	NA	NA	NA
21593762	25470052	10	dispute	1	2	NA	4	NA	NA	NA	NA	NA	NA	NA	NA
10388110	26966227	7	validity	2	2	NA	4	NA	NA	NA	NA	NA	NA	NA	NA
12897328	26966227	7	validity	2	2	NA	4	NA	NA	NA	NA	NA	NA	NA	NA
19346299	26966227	7	validity	2	2	NA	4	NA	NA	NA	NA	NA	NA	NA	NA
12937159	26216288	7	validity	2	1	NA	3	NA	NA	NA	NA	NA	NA	NA	NA
12466137	25998251	7	validity	2	1	NA	4	NA	NA	NA	NA	NA	NA	NA	NA
7743344	25978810	7	validity	2	2	NA	3	NA	NA	NA	NA	NA	NA	NA	NA
21402977	25742157	7	validity	2	2	NA	1	NA	NA	NA	NA	NA	NA	NA	NA
21346004	25581726	7	validity	2	2	NA	1	NA	NA	NA	NA	NA	NA	NA	NA
11465968	25234008	7	validity	2	2	NA	1	NA	NA	NA	NA	NA	NA	NA	NA
17003335	27456623	7	validity	1	1	NA	3	NA	NA	NA	NA	NA	NA	NA	NA
19324975	27248597	7	validity	1	2	NA	4	NA	NA	NA	NA	NA	NA	NA	NA
18057094	27208022	7	validity	1	1	NA	3	NA	NA	NA	NA	NA	NA	NA	NA
22966070	27208021	7	validity	1	1	NA	3	NA	NA	NA	NA	NA	NA	NA	NA
22119609	27115801	7	validity	1	2	NA	1	NA	NA	NA	NA	NA	NA	NA	NA
26878172	27111236	7	validity	1	1	NA	4	NA	NA	NA	NA	NA	NA	NA	NA
26700683	26821616	7	validity	1	2	NA	1	NA	NA	NA	NA	NA	NA	NA	NA
18434303	26773127	7	validity	1	2	NA	1	NA	NA	NA	NA	NA	NA	NA	NA
19279002	26773126	7	validity	1	2	NA	1	NA	NA	NA	NA	NA	NA	NA	NA
21690096	26773125	7	validity	1	2	NA	1	NA	NA	NA	NA	NA	NA	NA	NA
20022949	26773124	7	validity	1	2	NA	1	NA	NA	NA	NA	NA	NA	NA	NA
20519513	26773123	7	validity	1	2	NA	1	NA	NA	NA	NA	NA	NA	NA	NA
24942560	26575412	7	validity	1	2	NA	4	NA	NA	NA	NA	NA	NA	NA	NA
20007931	26371821	7	validity	1	2	NA	4	NA	NA	NA	NA	NA	NA	NA	NA
21471107	26371821	7	validity	1	2	NA	4	NA	NA	NA	NA	NA	NA	NA	NA
18208334	26367774	7	validity	1	2	NA	4	NA	NA	NA	NA	NA	NA	NA	NA
18071026	27456622	7	validity	1	1	NA	3	NA	NA	NA	NA	NA	NA	NA	NA
24498300	27453979	7	validity	2	2	NA	4	NA	NA	NA	NA	NA	NA	NA	NA
25883318	26657284	7	validity	1	1	NA	1	NA	NA	NA	NA	NA	NA	NA	NA
25359683	26205483	7	validity	2	1	NA	4	NA	NA	NA	NA	NA	NA	NA	NA
16723717	25597701	7	validity	2	1	NA	4	NA	NA	NA	NA	NA	NA	NA	NA
23725573	25366826	7	validity	2	1	NA	3	NA	NA	NA	NA	NA	NA	NA	NA
19052240	25197091	7	validity	2	1	NA	4	NA	NA	NA	NA	NA	NA	NA	NA
23152054	25101676	7	validity	2	1	NA	3	NA	NA	NA	NA	NA	NA	NA	NA
15585662	26969732	7	validity	2	1	NA	4	NA	NA	NA	NA	NA	NA	NA	NA
20421289	27581572	7	validity	1	1	NA	3	NA	NA	NA	NA	NA	NA	NA	NA
19273580	27581571	7	validity	1	1	NA	3	NA	NA	NA	NA	NA	NA	NA	NA
24396063	27581570	7	validity	1	1	NA	3	NA	NA	NA	NA	NA	NA	NA	NA
19332486	27581569	7	validity	1	1	NA	3	NA	NA	NA	NA	NA	NA	NA	NA
22888471	26712121	7	validity	2	2	NA	4	NA	NA	NA	NA	NA	NA	NA	NA
22860893	27193960	7	validity	2	1	NA	4	NA	NA	NA	NA	NA	NA	NA	NA
24281181	PMC4846853	6	overlap	2	2	NA	4	NA	NA	NA	NA	NA	NA	NA	NA
23841847	27367539	6	overlap	2	2	NA	4	NA	NA	NA	NA	NA	NA	NA	NA
22503125	26430836	6	overlap	2	2	NA	4	NA	NA	NA	NA	NA	NA	NA	NA
25205888	26527849	6	overlap	1	2	NA	4	NA	NA	NA	NA	NA	NA	NA	NA
24406076	26644000	5	overlap	2	2	NA	4	NA	NA	NA	NA	NA	NA	NA	NA
25532603	26484503	5	overlap	2	2	NA	4	NA	NA	NA	NA	NA	NA	NA	NA
9144119	27457779	3	misconduct	3	2	2	1	NA	NA	NA	NA	NA	NA	NA	NA
24960452	27128628	2	misconduct	1	2	4	4	NA	NA	NA	NA	NA	NA	NA	NA
12208807	25691710	1	misconduct	2	2	2	1	NA	NA	NA	NA	NA	NA	NA	NA
11804592	27058792	7	validity	1	1	NA	3	editorial followup	27618489	7	validity	2	1	NA	NA
15087507	26798004	1	misconduct	1	2	2	1	retraction	26912692	1	misconduct	2	2	3	NA
15741530	25988460	7	validity	1	2	NA	3	retraction	27258211	3,10	misconduct	2	2	4	NA
16007329	26281008	6	overlap	1	2	NA	4	retraction	26516759	6,7	validity	2	2	NA	NA
16751101	27058669	7	validity	1	1	NA	3	editorial followup	27610577	7	validity	2	1	NA	NA
16936204	25713202	7	validity	1	1	NA	3	retraction	27208025	7	validity	2	1	NA	NA
17519423	25713202	7	validity	1	1	NA	3	retraction	27208024	7	validity	2	1	NA	NA
18556627	25398118	7	validity	1	2	NA	4	retraction	26829430	7	validity	2	1	NA	NA
19797762	25398118	7	validity	1	2	NA	4	retraction	26829430	7	validity	2	1	NA	NA
20159966	26905965	7	validity	1	2	NA	3	retraction	27369360	1	misconduct	2	1	2	NA
20166664	no active url (affecting PMID 20166664)	3	misconduct	1	2	4	4	retraction	25758672	3	misconduct	2	2	2	2
21043506	no active url (affecting PMID 21043506)	3	misconduct	1	2	4	4	retraction	25758673	1	misconduct	2	2	2	2
21062897	26905966	7	validity	1	2	NA	3	retraction	27369361	1	misconduct	2	1	2	NA
21282367	25713202	7	validity	1	1	NA	3	retraction	27208023	7	validity	2	1	NA	NA
21504196	no active url (affecting PMID 21504196)	3	misconduct	1	2	4	4	retraction	25758674	3	misconduct	2	2	2	2
21589905	26451730	7	validity	1	1	NA	4	erratum	27148883	7	validity	2	1	NA	4
22393233	26905967	7	validity	1	2	NA	3	retraction	27369362	1	misconduct	2	1	2	NA
22773729	25830526	7	validity	1	2	NA	4	retraction	26177181	7	validity	2	2	NA	NA
23108666	26905968	7	validity	1	2	NA	3	retraction	27369363	1	misconduct	2	1	2	NA
23973422	25465271	7	validity	1	2	NA	4	retraction	27163117	4,7	misconduct	2	2	2	NA
24151493	25183964	7	validity	1	2	NA	4	erratum	10.3389/fimmu.2014.00443	7	validity	2	2	NA	4
24244175	26120830	7	validity	1	1	NA	2	retraction	26334645	7	validity	2	1	NA	NA
24357718	26905969	7	validity	1	2	NA	3	retraction	27369364	1	misconduct	2	1	2	NA
24694691	26510678	7	validity	1	2	NA	4	retraction	27576525	7	validity	2	2	NA	NA
24847663	26028165	cannotcode	NA	NA	NA	NA	NA	retraction of eeoc	26028165	11	unspecified	2	2	NA	4
24932735	25692203	10	dispute	1	2	NA	4	erratum	10.1016/j.jcv.2014.11.008	10	dispute	2	2	NA	NA
24966835	27092077	7	validity	1	2	NA	4	retraction	27275152	7	validity	2	2	NA	NA
24981963	25439567	7	validity	1	2	NA	4	retraction	25680908	7	validity	2	2	NA	4
25058034	no active url (affecting PMID 25058034)	7	validity	1	2	NA	4	erratum	27149572	7,10	validity	2	1	NA	4
25114790	25180081	4,8	misconduct	1	2	1	4	retraction	25285211	4,7	misconduct	2	2	1	NA
25504721	25995106	7	validity	1	2	NA	4	retraction	26022417	1	misconduct	2	2	1	NA
25695040	no active url (affecting PMID 25695040)	11	unspecified	1	2	NA	4	editorial followup	25729748	7	validity	2	2	NA	4
25900735	no active url (affecting PMID 25900735)	cannotcode	NA	NA	NA	NA	NA	editorial followup	10.1113/ep085027	11	unspecified	2	2	NA	4
25920485	27119656	2	misconduct	2	2	1	3	erratum	27013466	9	other	2	2	NA	4
26459241	26794611	7	validity	1	2	NA	3	retraction	26459241	1	misconduct	2	1	2	NA
26858642	27378930	11	unspecified	1	2	NA	4	retraction	27445829	6,7	validity	2	1	NA	NA
27014069	27453710	2	misconduct	1	2	1	4	erratum	27703433	2	misconduct	2	2	NA	4
27019772	10.7717/peerj.1588 (2016-06-10)	7	validity	1	1	NA	4	retraction	10.7717/peerj.1588/retraction	7,6	validity	2	1	NA	2
27433467	27453891	11	unspecified	1	2	NA	4	retraction	27453892	11	unspecified	2	2	NA	NA
9392479	25713202	7	validity	1	1	NA	3	retraction	27208026	7	validity	2	1	NA	NA
