# Supplementary material for: Concern noted: a descriptive study of editorial expressions of concern in PubMed and PubMed Central
Source: Res Integr Peer Rev. 2017 May 27;2:10. doi: 10.1186/s41073-017-0030-2 (PMC5526611; doi:10.1186/s41073-017-0030-2)
Supplement: Supplementary file 9 — EEoCs in 2016 identified in routine monitoring post-study. (XLSX 9 kb) [file 41073_2017_30_MOESM9_ESM.xlsx]

## Sheet: Post-study EEoCs in 2016
EEOC ID	Affected publications	Type of EEoC	Followup EEoC to	Notes
27610577	16751101	Followup	27058669
27618489	11804592	Followup	27058792
10.1038/nbt.3547 (2016-11-28)	27136078	Primary	NA
27284088	17595327	Primary	NA
28079930	27252028	Primary	NA
27650869	11210871	Primary	NA
27650869	10201761	Primary	NA
27650869	10591360	Primary	NA
27824019	26960375	Primary	NA
27934704	27257256	Primary	NA
27739427	24736316	Primary	NA
27624086	19690153	Primary	NA
27833639	23565118	Primary	NA
27939408	27552597	Primary	NA
27909784	23306823	Primary	NA
27600648	25955762	Primary	NA
27884547	24887500	Primary	NA	This EEoC affects an additional publication which was not indexed in PubMed as of 3 February 2017.
27884547	24508883	Primary	NA
27884547	24317267	Primary	NA
27884547	25459611	Primary	NA
27683843	26944273	Primary	NA
27658715	20651233	Primary	NA
Note: EEoC = Editorial expression of concern, Primary = first EEoC for an affected publication, Followup = additional EEoCs for an affected publication with a primary EEoC, NA = Not applicable
Data summary
Total unique EEoCs = 17
Total affected publications = 22
